# Supplementary material for: De novo production of protoberberine and benzophenanthridine alkaloids through metabolic engineering of yeast
Source: Nat Commun. 2024 Oct 9;15:8759. doi: 10.1038/s41467-024-53045-3 (PMC11464499; doi:10.1038/s41467-024-53045-3)
Supplement: Supplementary file 4 — Supplementary Data 1 [file 41467_2024_53045_MOESM4_ESM.xlsx]

## Sheet: Strains
Strain ID	Genotype		Source
Module I
IMX581	MATa ura3-52 can1∆::cas9-natNT2 TRP1 LEU2 HIS3		Mans, R. et al. CRISPR/Cas9: a molecular Swiss army knife for simultaneous introduction of multiple genetic modifications in Saccharomyces cerevisiae. FEMS Yeast Res 15 (2015).
XJ001	IMX581 (XI-5:: IDP1t-BvCYP76AD1*-TDH3p + CCW12p-DODC-TPS1t)		This study
XJ002	XJ001 (XI-3:: TEF1p-PsNCS3-TDH2t)		This study
XJ003	XJ001 (XI-3:: TEF1p-CjNCS∆24-TDH2t)		This study
XJ004	XJ001 (XI-3:: TEF1p-PbNCS5-TDH2t)		This study
XJ005	XJ001 (XI-3:: TEF1p-CyNCS12-TDH2t)		This study
XJ006	XJ001 (XI-3:: TEF1p-CjNCS∆29-TDH2t)		This study
XJ007	XJ001 (XI-3:: TEF1p-CjNCS∆35-TDH2t)		This study
XJ008	XJ001 (XI-3:: TEF1p-CyNCS2-TDH2t)		This study
XJ009	XJ001 (XI-3:: TEF1p-CyNCS4-TDH2t)		This study
XJ010	XJ001 (XI-3:: TEF1p-BtNCS-TDH2t)		This study
XJ011	IMX581 (XI-5:: IDP1t-AtC3H-TDH3p + CCW12p-DODC-TPS1t)		This study
XJ012	IMX581 (XI-5:: IDP1t-ZmC3H-TDH3p + CCW12p-DODC-TPS1t)		This study
XJ013	IMX581 (XI-5:: IDP1t-CYP76AD5-TDH3p + CCW12p-DODC-TPS1t)		This study
XJ014	IMX581 (XI-5:: IDP1t-PaHpaB-PaHpaC-TDH3p + CCW12p-DODC-TPS1t)		This study
XJ015	IMX581 (XI-5:: IDP1t-PaHpaB-SeHpaC-TDH3p + CCW12p-DODC-TPS1t)		This study
XJ016	IMX581 (XI-5:: IDP1t-PaHpaC-PaHpaB-TDH3p + CCW12p-DODC-TPS1t)		This study
XJ017	IMX581 (XI-5:: IDP1t-SeHpaC-PaHpaB-TDH3p + CCW12p-DODC-TPS1t)		This study
XJ018	IMX581 (XI-5:: TEF1p-PaHpaC-ENO2t + IDP1t-PaHpaB-TDH3p + CCW12p-DODC-TPS1t)		This study
XJ019	IMX581 (XI-5:: TEF1p-SeHpaC-ENO2t + IDP1t-PaHpaB-TDH3p + CCW12p-DODC-TPS1t)		This study
XJ020	XJ003 (X-2:: TPI1p-EcaroL-pYX212t + ADH1t-ARO7*-PGK1p + TEF1p-ARO4*-CYC1t + FBA1t-MtPDH1-tHXT7p)		This study
XJ021	XJ020 (X-4:: CYC1t-ARO1-TPI1 + TDH3p-ARO2-ADH1t + TDH2t-ARO3-TEF1p)		This study
XJ038	XJ021 (∆TRP3)		This study
XJ0381	XJ021 (TRP3p:: RPL5p)		This study
XJ0382	XJ021 (TRP3p:: RPL43Ap)		This study
XJ0383	XJ021 (TRP3p:: RPS0Bp)		This study
XJ0384	XJ021 (TRP3p:: RPL21Bp)		This study
XJ0385	XJ021 (TRP3p:: SCW4p)		This study
XJ0386	XJ021 (TRP3p:: NIP1p)		This study
XJ0387	XJ021 (TRP3p:: DIG1p)		This study
XJ0388	XJ021 (TRP3p:: MYO5p)		This study
XJ0389	XJ021 (TRP3p:: ESA1p)		This study
XJ03810	XJ021 (TRP3p:: YRM1p)		This study
XJ039	XJ021 (∆PHA2)		This study
XJ0391	XJ021 (PHA2p:: ALD6p)		This study
XJ0392	XJ021 (PHA2p:: RPS12p)		This study
XJ0393	XJ021 (PHA2p:: ACS2p)		This study
XJ0394	XJ021 (PHA2p:: YDJ1p)		This study
XJ0395	XJ021 (PHA2p:: PFK2p)		This study
XJ0396	XJ021 (PHA2p:: SEC53p)		This study
XJ0397	XJ021 (PHA2p:: YGR054Wp)		This study
XJ0398	XJ021 (PHA2p:: RET1p)		This study
XJ0399	XJ021 (PHA2p:: GSP2p)		This study
XJ03910	XJ021 (PHA2p:: YRR1p)		This study
XJ022	IMX581 (X-2:: TPI1p-EcaroL-pYX212t + ADH1t-ARO7*-PGK1p + TEF1p-ARO4*-CYC1t + FBA1t-MtPDH1-tHXT7p)		This study
XJ023	XJ022 (X-4:: CYC1t-ARO1-TPI1 + TDH3p-ARO2-ADH1t + TDH2t-ARO3-TEF1p)	IMX581 (X-2:: TPI1p-EcaroL-pYX212t + ADH1t-ARO7*-PGK1p + TEF1p-ARO4*-CYC1t + FBA1t-MtPDH1-tHXT7p X-4:: CYC1t-ARO1-TPI1 + TDH3p-ARO2-ADH1t + TDH2t-ARO3-TEF1p)	This study
XJ024	XJ023 (XI-5:: IDP1t-CYP76AD5-TDH3p + CCW12p-DODC-TPS1t)	IMX581 (X-2:: TPI1p-EcaroL-pYX212t + ADH1t-ARO7*-PGK1p + TEF1p-ARO4*-CYC1t + FBA1t-MtPDH1-tHXT7p X-4:: CYC1t-ARO1-TPI1 + TDH3p-ARO2-ADH1t + TDH2t-ARO3-TEF1p XI-5:: IDP1t-CYP76AD5-TDH3p + CCW12p-DODC-TPS1t)	This study
XJ025	XJ023 (XI-5:: IDP1t-CYP76AD5-TDH3p + CCW12p-DODC-TP-TPS1t)		This study
XJ026	XJ024 (XI-3:: TEF1p-CjNCS∆35-TP-TDH2t)		This study
XJ027	XJ025 (XI-3:: TEF1p-CjNCS∆35-TP-TDH2t)		This study
XJ028	XJ026 (GAL:: GAL1p-EncA-ADH1t + TPS1t-ARO10-TP-FBA1p)		This study
XJ029	XJ027 (GAL:: GAL1p-EncA-ADH1t + TPS1t-ARO10-TP-FBA1p)		This study
XJ0231	XJ023 (XI-3:: TEF1p-CjNCS∆35-ePTS1-TDH2t)		This study
XJ0232	XJ0231 (ARO10:: ARO10-ePTS1)		This study
XJ0233	XJ0232 (XI-5:: IDP1t-CYP76AD5-TDH3p + CCW12p-DODC-TPS1t)		This study
XJ0234	XJ0232 (XI-5:: IDP1t-CYP76AD5-TDH3p + CCW12p-DODC-ePTS1-TPS1t)		This study
XJ0235	XJ0232 (XI-5:: IDP1t-CYP76AD5-ePTS1-TDH3p + CCW12p-DODC-ePTS1-TPS1t)		This study
XJ0236	XJ0231 (XI-5:: IDP1t-CYP76AD5-TDH3p + CCW12p-DODC-TPS1t)		This study
XJ0237	XJ0231 (XI-5:: IDP1t-CYP76AD5-TDH3p + CCW12p-DODC-ePTS1-TPS1t)		This study
XJ053	XJ024 (XI-3:: TEF1p-CjNCS∆35-TDH2t)	IMX581 (X-2:: TPI1p-EcaroL-pYX212t + ADH1t-ARO7*-PGK1p + TEF1p-ARO4*-CYC1t + FBA1t-MtPDH1-tHXT7p X-4:: CYC1t-ARO1-TPI1 + TDH3p-ARO2-ADH1t + TDH2t-ARO3-TEF1p XI-5:: IDP1t-CYP76AD5-TDH3p + CCW12p-DODC-TPS1t XI-3:: TEF1p-CjNCS∆35-TDH2t)	This study
XJ054	XJ053 (∆ARI1: LP3.T7 ∆ADH6 :: LP3.T7 ∆YPR1 :: LP3.T7)	IMX581 (X-2:: TPI1p-EcaroL-pYX212t + ADH1t-ARO7*-PGK1p + TEF1p-ARO4*-CYC1t + FBA1t-MtPDH1-tHXT7p X-4:: CYC1t-ARO1-TPI1 + TDH3p-ARO2-ADH1t + TDH2t-ARO3-TEF1p XI-5:: IDP1t-CYP76AD5-TDH3p + CCW12p-DODC-TPS1t XI-3:: TEF1p-CjNCS∆35-TDH2t ∆ARI1:: LP3.T7 ∆ADH6 :: LP3.T7 ∆YPR1 :: LP3.T7)	This study
XJ055	XJ053 (∆YDR541:: LP2.10 ∆AAD3 :: LP2.10)		This study
XJ056	XJ053 (∆GRE2:: LP1.T8 ∆HFD1:: LP4.T9)		This study
XJ057	XJ054 (∆YDR541:: LP2.10 ∆AAD3 :: LP2.10)		This study
XJ058	XJ054 (∆GRE2:: LP1.T8 ∆HFD1:: LP4.T9)	IMX581 (X-2:: TPI1p-EcaroL-pYX212t + ADH1t-ARO7*-PGK1p + TEF1p-ARO4*-CYC1t + FBA1t-MtPDH1-tHXT7p X-4:: CYC1t-ARO1-TPI1 + TDH3p-ARO2-ADH1t + TDH2t-ARO3-TEF1p XI-5:: IDP1t-CYP76AD5-TDH3p + CCW12p-DODC-TPS1t XI-3:: TEF1p-CjNCS∆35-TDH2t ∆ARI1:: LP3.T7 ∆ADH6:: LP3.T7 ∆YPR1:: LP3.T7 ∆GRE2:: LP1.T8 ∆HFD1:: LP4.T9)	This study
XJ059	XJ058 (∆YDR541:: LP2.10 ∆AAD3 :: LP2.10)		This study
XJ062	XJ058 (XI-1:: TDH3p-CjNCS∆35-CYC1t)		This study
XJ063	XJ058 (XI-1:: TDH3p-CjNCS∆35-CYC1t LP1.T8::TDH3p-CjNCS∆35-CYC1t)	IMX581 (X-2:: TPI1p-EcaroL-pYX212t + ADH1t-ARO7*-PGK1p + TEF1p-ARO4*-CYC1t + FBA1t-MtPDH1-tHXT7p X-4:: CYC1t-ARO1-TPI1 + TDH3p-ARO2-ADH1t + TDH2t-ARO3-TEF1p XI-5:: IDP1t-CYP76AD5-TDH3p + CCW12p-DODC-TPS1t XI-3:: TEF1p-CjNCS∆35-TDH2t ∆ARI1:: LP3.T7 ∆ADH6:: LP3.T7 ∆YPR1:: LP3.T7 ∆HFD1:: LP4.T9 ∆GRE2:: TDH3p-CjNCS∆35-CYC1t XI-1:: TDH3p-CjNCS∆35-CYC1t)	This study
XJ064	XJ058 (LP3.T7:: TDH3p-CjNCS∆35-CYC1t)		This study
XJ065	XJ058 (LP3.T7:: TDH3p-CjNCS∆35-CYC1t LP1.T8::TDH3p-CjNCS∆35-CYC1t)		This study
XJ0631	XJ063 (X-3:: FBA1p-ARO10-TPS1t-ADH1t)		This study
XJ0632	XJ063 (X-3:: FBA1p-PcAAS-TPS1t-ADH1t)		This study
XJ0633	XJ063 (X-3:: FBA1p-PsAAAD*-TPS1t-ADH1t)	IMX581 (X-2:: TPI1p-EcaroL-pYX212t + ADH1t-ARO7*-PGK1p + TEF1p-ARO4*-CYC1t + FBA1t-MtPDH1-tHXT7p X-4:: CYC1t-ARO1-TPI1 + TDH3p-ARO2-ADH1t + TDH2t-ARO3-TEF1p XI-5:: IDP1t-CYP76AD5-TDH3p + CCW12p-DODC-TPS1t XI-3:: TEF1p-CjNCS∆35-TDH2t ∆ARI1:: LP3.T7 ∆ADH6:: LP3.T7 ∆YPR1:: LP3.T7 ∆HFD1:: LP4.T9 ∆GRE2:: TDH3p-CjNCS∆35-CYC1t XI-1:: TDH3p-CjNCS∆35-CYC1t X-3:: FBA1p-PsAAAD*-TPS1t-ADH1t)	This study
XJ0634	XJ063 (X-3:: FBA1p-RrAAS-TPS1t-ADH1t)		This study
XJ0635	XJ0633 (106a:: FBA1p-AtPAT-TDH2t + pYX212t-BvADHα-TEF2p)		This study
XJ0636	XJ0633 (106a:: FBA1p-AtPAT-TDH2t + pYX212t-MtncADH-TEF2p)	IMX581 (X-2:: TPI1p-EcaroL-pYX212t + ADH1t-ARO7*-PGK1p + TEF1p-ARO4*-CYC1t + FBA1t-MtPDH1-tHXT7p X-4:: CYC1t-ARO1-TPI1 + TDH3p-ARO2-ADH1t + TDH2t-ARO3-TEF1p XI-5:: IDP1t-CYP76AD5-TDH3p + CCW12p-DODC-TPS1t XI-3:: TEF1p-CjNCS∆35-TDH2t ∆ARI1:: LP3.T7 ∆ADH6:: LP3.T7 ∆YPR1:: LP3.T7 ∆HFD1:: LP4.T9 ∆GRE2:: TDH3p-CjNCS∆35-CYC1t XI-1:: TDH3p-CjNCS∆35-CYC1t X-3:: FBA1p-PsAAAD*-TPS1t-ADH1t 106a:: FBA1p-AtPA…	This study
XJ0637	XJ0633 (106a:: FBA1p-BvPAT1-TDH2t + pYX212t-BvADHα-TEF2p)		This study
XJ0638	XJ0633 (106a:: FBA1p-BvPAT1-TDH2t + pYX212t-MtncADH-TEF2p)		This study
XJ0639	XJ0633 (106a:: FBA1p-BvPAT2-TDH2t + pYX212t-MtncADH-TEF2p)		This study
Module II
XJ040	XJ021 (XII-5:: PGI1t-Ps4’OMT-TDH3p + tHXT7p-PsCPR-CYC1t)		This study
XJ041	XJ040 (XII-2:: GPM1p-Cy6OMT-FBA1t + ENO2t-CyCNMT-TEF2p + tHXT7p-EcNMCH-ADH1t)		This study
XJ042	XJ040 (XII-2:: GPM1p-Cy6OMT-FBA1t + ENO2t-CyCNMT-TEF2p + tHXT7p-CyNMCH-ADH1t)		This study
XJ043	XJ040 (XII-2:: GPM1p-Cy6OMT-FBA1t + ENO2t-PsCNMT-TEF2p + tHXT7p-EcNMCH-ADH1t)		This study
XJ044	XJ040 (XII-2:: GPM1p-Cy6OMT-FBA1t + ENO2t-PsCNMT-TEF2p + tHXT7p-CyNMCH-ADH1t)		This study
XJ045	XJ040 (XII-2:: GPM1p-Ps6OMT-FBA1t + ENO2t-CyCNMT-TEF2p + tHXT7p-EcNMCH-ADH1t)		This study
XJ046	XJ040 (XII-2:: GPM1p-Ps6OMT-FBA1t + ENO2t-CyCNMT-TEF2p + tHXT7p-CyNMCH-ADH1t)		This study
XJ047	XJ040 (XII-2:: GPM1p-Ps6OMT-FBA1t + ENO2t-PsCNMT-TEF2p + tHXT7p-EcNMCH-ADH1t)		This study
XJ048	XJ040 (XII-2:: GPM1p-Ps6OMT-FBA1t + ENO2t-PsCNMT-TEF2p + tHXT7p-CyNMCH-ADH1t)		This study
XJ066	XJ0636 (XII-5:: PGI1t-Ps4’OMT-TDH3p + tHXT7p-PsCPR-CYC1t)	IMX581 (X-2:: TPI1p-EcaroL-pYX212t + ADH1t-ARO7*-PGK1p + TEF1p-ARO4*-CYC1t + FBA1t-MtPDH1-tHXT7p X-4:: CYC1t-ARO1-TPI1 + TDH3p-ARO2-ADH1t + TDH2t-ARO3-TEF1p XI-5:: IDP1t-CYP76AD5-TDH3p + CCW12p-DODC-TPS1t XI-3:: TEF1p-CjNCS∆35-TDH2t ∆ARI1:: LP3.T7 ∆ADH6:: LP3.T7 ∆YPR1:: LP3.T7 ∆HFD1:: LP4.T9 ∆GRE2:: TDH3p-CjNCS∆35-CYC1t XI-1:: TDH3p-CjNCS∆35-CYC1t X-3:: FBA1p-PsAAAD*-TPS1t-ADH1t 106a:: FBA1p-AtPA…	This study
XJ0661	XJ066 (XII-2:: GPM1p-Ps6OMT-FBA1t + ENO2t-PsCNMT-TEF2p + tHXT7p-EcNMCH-ADH1t)		This study
XJ0665	XJ0661 (PsCPR:: ATR1)		This study
XJ0666	XJ0661 (PsCPR:: ATR2)		This study
XJ0662	XJ066 (XII-2:: GPM1p-Ps6OMT-FBA1t + ENO2t-PsCNMT-TEF2p + tHXT7p-CyNMCH-ADH1t)		This study
XJ0675	XJ0662 (PsCPR:: ATR1)	IMX581 (X-2:: TPI1p-EcaroL-pYX212t + ADH1t-ARO7*-PGK1p + TEF1p-ARO4*-CYC1t + FBA1t-MtPDH1-tHXT7p X-4:: CYC1t-ARO1-TPI1 + TDH3p-ARO2-ADH1t + TDH2t-ARO3-TEF1p XI-5:: IDP1t-CYP76AD5-TDH3p + CCW12p-DODC-TPS1t XI-3:: TEF1p-CjNCS∆35-TDH2t ∆ARI1:: LP3.T7 ∆ADH6:: LP3.T7 ∆YPR1:: LP3.T7 ∆HFD1:: LP4.T9 ∆GRE2:: TDH3p-CjNCS∆35-CYC1t XI-1:: TDH3p-CjNCS∆35-CYC1t X-3:: FBA1p-PsAAAD*-TPS1t-ADH1t 106a:: FBA1p-AtPA…	This study
XJ0676	XJ0662 (PsCPR:: ATR2)		This study
XJ0685	XJ0675 (HFD1:: PGI1t-Ps4’OMT-TDH3p)		This study
XJ0686	XJ0675 (HFD1:: PGI1t-Ps4’OMT-TDH3p + tHXT7p-CyNMCH-ADH1t)		This study
XJ0687	XJ0675 (HFD1:: PGI1t-Ps4’OMT-TDH3p + tHXT7p-CyNMCH-ADH1t + ENO2t-PsCNMT-TEF2p)		This study
XJ0688	XJ0675 (HFD1:: PGI1t-Ps4’OMT-TDH3p + tHXT7p-CyNMCH-ADH1t + FBA1t-Ps6OMT-GPM1p)		This study
XJ0689	XJ0686 (416d:: LP1.T8-tHXT7p-CyNMCH-ADH1t)		This study
XJ0690	XJ0685 (ARI1:: LP3.T7-tHXT7p-CyNMCH-ADH1t-LP4.T9 ADH6:: LP3.T7-tHXT7p-CyNMCH-ADH1t-LP4.T9 YPR1:: LP3.T7-tHXT7p-CyNMCH-ADH1t-LP4.T9)		This study
XJ0691	XJ0686 (ARI1:: LP3.T7-tHXT7p-CyNMCH-ADH1t-LP4.T9 ADH6:: LP3.T7-tHXT7p-CyNMCH-ADH1t-LP4.T9 YPR1:: LP3.T7-tHXT7p-CyNMCH-ADH1t-LP4.T9)	IMX581 (X-2:: TPI1p-EcaroL-pYX212t + ADH1t-ARO7*-PGK1p + TEF1p-ARO4*-CYC1t + FBA1t-MtPDH1-tHXT7p X-4:: CYC1t-ARO1-TPI1 + TDH3p-ARO2-ADH1t + TDH2t-ARO3-TEF1p XI-5:: IDP1t-CYP76AD5-TDH3p + CCW12p-DODC-TPS1t XI-3:: TEF1p-CjNCS∆35-TDH2t ∆gre2:: TDH3p-CjNCS∆35-CYC1t XI-1:: TDH3p-CjNCS∆35-CYC1t X-3:: FBA1p-PsAAAD*-TPS1t-ADH1t 106a:: FBA1p-AtPAT-TDH2t + pYX212t-MtncADH-TEF2p XII-5:: PGI1t-Ps4’OMT-TDH3p …	This study
Module III
XJ081	XJ048 (XII-4:: CCW12p-PsBBE-PGI1t)		This study
XJ082	XJ048 (XII-4:: CCW12p-CjBBE-PGI1t)		This study
XJ083	XJ048 (XII-4:: CCW12p-CyBBE-PGI1t)		This study
XJ084	XJ048 (XII-4:: CCW12p-StBBE-PGI1t)		This study
XJ08301	XJ048 (XII-4:: CCW12p-CyBBE∆29-PGI1t)		This study
XJ08302	XJ048 (XII-4:: CCW12p-CyBBE∆46-PGI1t)		This study
XJ08303	XJ048 (XII-4:: CCW12p-CyBBE29∆46-PGI1t)		This study
XJ08309	XJ048 (XII-4:: CCW12p-VOSP_CyBBE∆29-PGI1t)		This study
XJ08401	XJ048 (XII-4:: CCW12p-CyBBE_ePTS1-PGI1t)		This study
XJ08402	XJ048 (XII-4:: CCW12p-GFP-CyBBE-PGI1t)		This study
XJ08403	XJ048 (XII-4:: CCW12p-ThCoOMT-CyBBE-PGI1t)		This study
XJ08404	XJ048 (XII-4:: CCW12p-CAB3-CyBBE-PGI1t)		This study
XJ08405	XJ048 (XII-4:: CCW12p-HPA2-CyBBE-PGI1t)		This study
XJ08406	XJ048 (XII-4:: CCW12p-HSP104-CyBBE-PGI1t)		This study
XJ08407	XJ048 (XII-4:: CCW12p-GOTS_CyBBE-PGI1t)		This study
XJ08408	XJ048 (XII-4:: CCW12p-CyBBE_ERTS-PGI1t)		This study
XJ06911	XJ0691 (XII-4:: CCW12p-CyBBE_C36WBP1-PGI1t)		This study
XJ06912	XJ0691 (XII-4:: CCW12p-SPALG5_CyBBE-PGI1t)		This study
XJ0694	XJ0691 (XII-4:: CCW12p-GOTS_CyBBE-PGI1t)		This study
XJ0695	XJ0691 (XII-4:: CCW12p-CyBBE_ERTS-PGI1t)	IMX581 (X-2:: TPI1p-EcaroL-pYX212t + ADH1t-ARO7*-PGK1p + TEF1p-ARO4*-CYC1t + FBA1t-MtPDH1-tHXT7p X-4:: CYC1t-ARO1-TPI1 + TDH3p-ARO2-ADH1t + TDH2t-ARO3-TEF1p XI-5:: IDP1t-CYP76AD5-TDH3p + CCW12p-DODC-TPS1t XI-3:: TEF1p-CjNCS∆35-TDH2t ∆gre2:: TDH3p-CjNCS∆35-CYC1t XI-1:: TDH3p-CjNCS∆35-CYC1t X-3:: FBA1p-PsAAAD*-TPS1t-ADH1t 106a:: FBA1p-AtPAT-TDH2t + pYX212t-MtncADH-TEF2p XII-5:: PGI1t-Ps4’OMT-TDH3p …	This study
XJ0696	XJ0691 (XII-4:: CCW12p-CyBBE-PGI1t)		This study
XJ0729	XJ0691 (XII-4:: pYX212t-PsBUP1-TDH3P + CCW12p-CyBBE-PGI1t)		This study
XJ0730	XJ0691 (XII-4:: pYX212t-PsBUP6-TDH3P + CCW12p-CyBBE-PGI1t)		This study
XJ0731	XJ0691 (∆Ps4’OMT:: LP2.T10)		This study
XJ0732	XJ0695 (∆Ps4’OMT:: LP2.T10)		This study
XJ0733	XJ0732 (LP2.T10:: SPCyBBE-Ps4’OMT_ERTS)		This study
XJ0734	XJ0731 (LP2.T10:: SPCyBBE-Ps4’OMT-CyBBE_ERTS)		This study
XJ0735	XJ0731 (LP2.T10:: CyBBE-Ps4’OMT_ERTS)		This study
XJ0736	XJ0731 (LP2.T10:: CYB5-CyBBE)		This study
XJ0753	XJ0695 (416d:: LP1.T8-CCW12p-CyBBE-PGI1t)		This study
XJ0754	XJ0695 (416d:: LP1.T8-CCW12p-CyBBE-PGI1t FgF20:: LP1.T8-CCW12p-BBE1-PGI1t)		This study
XJ0755	XJ0695 (416d:: LP1.T8-CCW12p-GOTS_CyBBE-PGI1t)		This study
XJ0756	XJ0695 (416d:: LP1.T8-CCW12p-GOTS_CyBBE-PGI1t FgF20:: LP1.T8-CCW12p-GOTS_CyBBE-PGI1t)		This study
XJ0757	XJ0695 (416d:: LP1.T8-CCW12p-GOTS_CyBBE-PGI1t FgF20:: LP1.T8-CCW12p-CyBBE-PGI1t)		This study
XJ0758	XJ0695 (416d:: LP1.T8-CCW12p-CyBBE_ERTS-PGI1t)		This study
XJ0759	XJ0695 (416d:: LP1.T8-CCW12p-CyBBE_ERTS-PGI1t FgF20:: LP1.T8-CCW12p-CyBBE_ERTS-PGI1t)		This study
XJ0779	XJ0695 (FgF20:: LP1.T8-CCW12p-SPkar-CTA1-ERTS-PGI1t)		This study
XJ0780	XJ0695 (FgF20:: LP1.T8-CCW12p-SPkar-CTA1N241-ERTS-PGI1t)		This study
XJ0781	XJ0695 (FgF20:: LP1.T8-CCW12p-SPkar-CTT1-ERTS-PGI1t)		This study
XJ0785	XJ0695 (FgF20:: PDC1p-sHAC1-ENO2t)		This study
XJ0786	XJ0695 (FgF20:: PDC1p-INO2-ENO2t)		This study
XJ0787	XJ0695 (FgF20:: PDC1p-INO2*-ENO2t)		This study
XJ0788	XJ0695 (FgF20:: PDC1p-CPR5-ENO2t)		This study
XJ0789	XJ0695 (FgF20:: PDC1p-ERD1-ENO2t)		This study
XJ0790	XJ0695 (FgF20:: PDC1p-ERD2-ENO2t)		This study
XJ0791	XJ0695 (∆PAH1:: LP3.T7)		This study
XJ0792	XJ0695 (∆PEP4:: LP3.T7)		This study
XJ0793	XJ0695 (∆HRD1:: LP3.T7)		This study
XJ0794	XJ0695 (∆DER1:: LP3.T7)		This study
XJ0795	XJ0695 (∆GCN2:: LP3.T7)		This study
XJ0796	XJ0695 (∆OPI1:: LP3.T7)	IMX581 (X-2:: TPI1p-EcaroL-pYX212t + ADH1t-ARO7*-PGK1p + TEF1p-ARO4*-CYC1t + FBA1t-MtPDH1-tHXT7p X-4:: CYC1t-ARO1-TPI1 + TDH3p-ARO2-ADH1t + TDH2t-ARO3-TEF1p XI-5:: IDP1t-CYP76AD5-TDH3p + CCW12p-DODC-TPS1t XI-3:: TEF1p-CjNCS∆35-TDH2t ∆gre2:: TDH3p-CjNCS∆35-CYC1t XI-1:: TDH3p-CjNCS∆35-CYC1t X-3:: FBA1p-PsAAAD*-TPS1t-ADH1t 106a:: FBA1p-AtPAT-TDH2t + pYX212t-MtncADH-TEF2p XII-5:: PGI1t-Ps4’OMT-TDH3p …	This study
XJ0797	XJ0695 (P416_GPD-FLC1)		This study
XJ0798	XJ0695 (P416_GPD-FLC2)		This study
XJ0799	XJ0695 (P416_GPD-FLC3)		This study
XJ0800	XJ0695 (P416_GPD-YOR365C)		This study
XJ0801	XJ0695 (P416_GPD-FLX1)		This study
XJ0802	XJ0695 (P416_GPD-MCH5)		This study
XJ0803	XJ0695 (P416_GPD-BsRibc)		This study
XJ0804	XJ0695 (P416_GPD-BsRiba)		This study
XJ0805	XJ0695 (P416_GPD-FAD1 + FMN1)		This study
XJ0806	XJ0695 (P416_GPD-α-mPRDX4_ERTS)		This study
XJ0807	XJ0695 (P416_GPD-α-mPRDX4(C127S)_ERTS)		This study
XJ0808	XJ0695 (P416_GPD-α-mPRDX4(C248S)_ERTS)		This study
XJ0809	XJ0695 (P416_GPD empty)		This study
XJ0842	XJ0796 (XII-1:: DIT1t-McDBOX2-PDC1p)	IMX581 (X-2:: TPI1p-EcaroL-pYX212t + ADH1t-ARO7*-PGK1p + TEF1p-ARO4*-CYC1t + FBA1t-MtPDH1-tHXT7p X-4:: CYC1t-ARO1-TPI1 + TDH3p-ARO2-ADH1t + TDH2t-ARO3-TEF1p XI-5:: IDP1t-CYP76AD5-TDH3p + CCW12p-DODC-TPS1t XI-3:: TEF1p-CjNCS∆35-TDH2t ∆gre2:: TDH3p-CjNCS∆35-CYC1t XI-1:: TDH3p-CjNCS∆35-CYC1t X-3:: FBA1p-PsAAAD*-TPS1t-ADH1t 106a:: FBA1p-AtPAT-TDH2t + pYX212t-MtncADH-TEF2p XII-5:: PGI1t-Ps4’OMT-TDH3p …	This study
XJ0843	XJ0796 (∆OPI1:: mPRDX4)	IMX581 (X-2:: TPI1p-EcaroL-pYX212t + ADH1t-ARO7*-PGK1p + TEF1p-ARO4*-CYC1t + FBA1t-MtPDH1-tHXT7p X-4:: CYC1t-ARO1-TPI1 + TDH3p-ARO2-ADH1t + TDH2t-ARO3-TEF1p XI-5:: IDP1t-CYP76AD5-TDH3p + CCW12p-DODC-TPS1t XI-3:: TEF1p-CjNCS∆35-TDH2t ∆gre2:: TDH3p-CjNCS∆35-CYC1t XI-1:: TDH3p-CjNCS∆35-CYC1t X-3:: FBA1p-PsAAAD*-TPS1t-ADH1t 106a:: FBA1p-AtPAT-TDH2t + pYX212t-MtncADH-TEF2p XII-5:: PGI1t-Ps4’OMT-TDH3p …	This study
XJ0844	XJ0691 (XII-4:: CCW12p-GOTS_CyBBE-His-PGI1t)		This study
XJ0845	XJ0691 (XII-4:: CCW12p-CyBBE-His_ERTS-PGI1t)		This study
XJ0846	XJ0691 (XII-4:: CCW12p-CyBBE-His-PGI1t)		This study
XJ0847	XJ0691 (XII-4:: CCW12p-CyBBE-GSGSVIML-PGI1t)		This study
XJ0848	XJ0691 (XII-4:: CCW12p-CyBBE-GSGSKDEL-PGI1t)		This study
XJ0849	XJ0691 (XII-4:: CCW12p-CyBBE-GSGSRDEL-PGI1t)		This study
Module IV
XJ085	XJ083 (FgF20:: PDC1p-TfS9OMT*-ENO2t + IDP1t-CjCoOMT-GPM1p)		This study
XJ086	XJ083 (FgF20:: PDC1p-TfS9OMT*-ENO2t + IDP1t-ThCoOMT-GPM1p)		This study
XJ087	XJ083 (FgF20:: PDC1p-CySOMT-ENO2t)		This study
XJ0699	XJ0691 (XII-4:: CCW12p-GOTS_CyBBE-PGI1t + PDC1p-TfS9OMT*-ENO2t + IDP1t-CySOMT-GPM1p)		This study
XJ0700	XJ0691 (XII-4:: CCW12p-CyBBE_ERTS-PGI1t + PDC1p-TfS9OMT*-ENO2t + IDP1t-CySOMT-GPM1p)		This study
XJ0703	XJ0691 (XII-4:: CCW12p-CyBBE-PGI1t + PDC1p-TfS9OMT*-ENO2t + IDP1t-CySOMT-GPM1p)		This study
XJ0704	XJ0700 (XII-1:: DIT1t-AmSTOX-PDC1p)		This study
XJ0705	XJ0700 (XII-1:: DIT1t-BwSTOX-PDC1p)		This study
XJ0706	XJ0700 (XII-1:: DIT1t-CjTHBO-PDC1p)		This study
XJ0707	XJ0700 (XII-1:: DIT1t-PsFADOX5-PDC1p)		This study
XJ0708	XJ0700 (XII-1:: DIT1t-AmSTOX-ScHPA2-PDC1p)		This study
XJ0709	XJ0700 (XII-1:: DIT1t-AmSTOX-CySOMT-PDC1p)		This study
XJ0710	XJ0700 (XII-1:: DIT1t-PsFADOX5-ScHPA2-PDC1p)		This study
XJ0713	XJ0700 (XII-1:: DIT1t-PsFADOX5-CySOMT-PDC1p)		This study
XJ0727	XJ0700 (XII-1:: DIT1t-McDBOX1-PDC1p)		This study
XJ0728	XJ0700 (XII-1:: DIT1t-McDBOX2-PDC1p)		This study
XJ0839	XJ0700 (∆OPI1:: LP3.T7)		This study
XJ0841	XJ0728 (∆OPI1:: LP3.T7)		This study
Module V
XJ0834	XJ0796 (FgF20:: PDC1p-TfS9OMT*-ENO2t-IDP1t-CjCAS-GPM1p)	IMX581 (X-2:: TPI1p-EcaroL-pYX212t + ADH1t-ARO7*-PGK1p + TEF1p-ARO4*-CYC1t + FBA1t-MtPDH1-tHXT7p X-4:: CYC1t-ARO1-TPI1 + TDH3p-ARO2-ADH1t + TDH2t-ARO3-TEF1p XI-5:: IDP1t-CYP76AD5-TDH3p + CCW12p-DODC-TPS1t XI-3:: TEF1p-CjNCS∆35-TDH2t ∆gre2:: TDH3p-CjNCS∆35-CYC1t XI-1:: TDH3p-CjNCS∆35-CYC1t X-3:: FBA1p-PsAAAD*-TPS1t-ADH1t 106a:: FBA1p-AtPAT-TDH2t + pYX212t-MtncADH-TEF2p XII-5:: PGI1t-Ps4’OMT-TDH3p …	This study
XJ0835	XJ0834 (XII-1:: DIT1t-McDBOX2-PDC1p)	IMX581 (X-2:: TPI1p-EcaroL-pYX212t + ADH1t-ARO7*-PGK1p + TEF1p-ARO4*-CYC1t + FBA1t-MtPDH1-tHXT7p X-4:: CYC1t-ARO1-TPI1 + TDH3p-ARO2-ADH1t + TDH2t-ARO3-TEF1p XI-5:: IDP1t-CYP76AD5-TDH3p + CCW12p-DODC-TPS1t XI-3:: TEF1p-CjNCS∆35-TDH2t ∆gre2:: TDH3p-CjNCS∆35-CYC1t XI-1:: TDH3p-CjNCS∆35-CYC1t X-3:: FBA1p-PsAAAD*-TPS1t-ADH1t 106a:: FBA1p-AtPAT-TDH2t + pYX212t-MtncADH-TEF2p XII-5:: PGI1t-Ps4’OMT-TDH3p …	This study
XJ0836	XJ0834 (XII-1:: DIT1t-CjTHBO_GOTS-PDC1p)		This study
XJ0837	XJ0834 (XII-1:: DIT1t-ERTS_CjTHBO-PDC1p)		This study
XJ0838	XJ0834 (XII-1:: DIT1t-CjTHBO-PDC1p)		This study
Module VI
XJ0743	XJ0695 (XI-2:: PDC1p-EcCFS-ENO2t + IDP1t-EcSPS-GPM1p + TPI1p-PsTNMT-ADH1t + FBA1t-PsMSH-PGK1p)	IMX581 (X-2:: TPI1p-EcaroL-pYX212t + ADH1t-ARO7*-PGK1p + TEF1p-ARO4*-CYC1t + FBA1t-MtPDH1-tHXT7p X-4:: CYC1t-ARO1-TPI1 + TDH3p-ARO2-ADH1t + TDH2t-ARO3-TEF1p XI-5:: IDP1t-CYP76AD5-TDH3p + CCW12p-DODC-TPS1t XI-3:: TEF1p-CjNCS∆35-TDH2t ∆gre2:: TDH3p-CjNCS∆35-CYC1t XI-1:: TDH3p-CjNCS∆35-CYC1t X-3:: FBA1p-PsAAAD*-TPS1t-ADH1t 106a:: FBA1p-AtPAT-TDH2t + pYX212t-MtncADH-TEF2p XII-5:: PGI1t-Ps4’OMT-TDH3p …	This study
XJ0744	XJ0695 (XI-2:: PDC1p-EcCFS-ENO2t + IDP1t-CySPS-GPM1p + TPI1p-PsTNMT-ADH1t + FBA1t-PsMSH-PGK1p)		This study
XJ0745	XJ0695 (XI-2:: PDC1p-CyCFS-ENO2t + IDP1t-EcSPS-GPM1p + TPI1p-PsTNMT-ADH1t + FBA1t-PsMSH-PGK1p)		This study
XJ0746	XJ0695 (XI-2:: PDC1p-CyCFS-ENO2t + IDP1t-CySPS-GPM1p + TPI1p-PsTNMT-ADH1t + FBA1t-PsMSH-PGK1p)		This study
XJ07431	XJ0743 (XII-1:: DIT1t-His-AmSTOX-PDC1p + CCW12p-EcP6H-TDH2t)		This study
XJ07432	XJ0743 (XII-1:: DIT1t-His-BwSTOX-PDC1p + CCW12p-EcP6H-TDH2t)		This study
XJ07433	XJ0743 (XII-1:: DIT1t-His-CjSTOX-PDC1p + CCW12p-EcP6H-TDH2t)		This study
XJ07434	XJ0743 (XII-1:: DIT1t-His-PsFADOX5-PDC1p + CCW12p-EcP6H-TDH2t)		This study
XJ07435	XJ0743 (XII-1:: DIT1t-His-StBBE-PDC1p + CCW12p-EcP6H-TDH2t)		This study
XJ07436	XJ0743 (XII-1:: DIT1t-His-McDBOX1-PDC1p + CCW12p-EcP6H-TDH2t)		This study
XJ07437	XJ0743 (XII-1:: CCW12p-EcP6H-TDH2t)		This study
XJ07438	XJ0743 (XII-1:: DIT1t-His-McDBOX2-PDC1p)		This study
XJ0750	XJ0743 (XII-1:: DIT1t-His-McDBOX2-PDC1p + CCW12p-EcP6H-TDH2t)	IMX581 (X-2:: TPI1p-EcaroL-pYX212t + ADH1t-ARO7*-PGK1p + TEF1p-ARO4*-CYC1t + FBA1t-MtPDH1-tHXT7p X-4:: CYC1t-ARO1-TPI1 + TDH3p-ARO2-ADH1t + TDH2t-ARO3-TEF1p XI-5:: IDP1t-CYP76AD5-TDH3p + CCW12p-DODC-TPS1t XI-3:: TEF1p-CjNCS∆35-TDH2t ∆gre2:: TDH3p-CjNCS∆35-CYC1t XI-1:: TDH3p-CjNCS∆35-CYC1t X-3:: FBA1p-PsAAAD*-TPS1t-ADH1t 106a:: FBA1p-AtPAT-TDH2t + pYX212t-MtncADH-TEF2p XII-5:: PGI1t-Ps4’OMT-TDH3p …	This study
XJ0751	XJ0743 (XII-1:: DIT1t-McDBOX2-PDC1p + CCW12p-McP6H-TDH2t)		This study
XJ0752	XJ0743 (XII-1:: DIT1t-McDBOX2-PDC1p + CCW12p-CyP6H-TDH2t)		This study
XJ0775	XJ0750 (FgF20:: LP1.T8-CCW12p-EcP6H-TDH2t)		This study
XJ0776	XJ0750 (FgF20:: LP1.T8-CCW12p-EcP6H-TDH2t + FBA1t-PsMSH-PGK1p)		This study
XJ0777	XJ0750 (FgF20:: LP1.T8-CCW12p-EcP6H-TDH2t + FBA1t-PsMSH-PGK1p + PDC1p-EcCFS-ENO2t)		This study
XJ0778	XJ0750 (FgF20:: LP1.T8-CCW12p-EcP6H-TDH2t + FBA1t-PsMSH-PGK1p + PDC1p-EcCFS-ENO2t + IDP1t-EcSPS-GPM1p)		This study
XJ0822	XJ0778 (∆OPI1:: LP3.T7)		This study
XJ0823	XJ0822 (∆ARI1:: LP3.T7 ∆ADH6:: LP3.T7 ∆YPR1:: LP3.T7 delete 3 copies of CyNMCH)		This study
XJ0829	XJ0822 (FgF7:: PDC1p-ATR1-CYC1t+DIT1t-mPRDX4-TEF1p)		This study
XJ0830	XJ0829 (416d:: GPD-MCH5-CYC1t)		This study
XJ0831	XJ0829 (416d:: GPD-BsRibc-CYC1t)		This study
XJ0832	XJ0829 (416d:: GPD-MCH5-IDP1t-CCW12p-BsRibc-CYC1t)		This study
XJ07501	XJ0743 (XII-1:: DIT1t-ERTS-McDBOX2-PDC1p-CCW12p-EcP6H-TDH2t)		This study
XJ07502	XJ07437 (FgF20:: DIT1t-McDBOX2∆29-PDC1p)		This study
XJ07503	XJ07502 (416d:: GPD-MCH5-IDP1t-CCW12p-BsRibc-CYC1t)		This study
XJ07504	XJ07503 (∆OPI1:: LP3.T7)	IMX581 (X-2:: TPI1p-EcaroL-pYX212t + ADH1t-ARO7*-PGK1p + TEF1p-ARO4*-CYC1t + FBA1t-MtPDH1-tHXT7p X-4:: CYC1t-ARO1-TPI1 + TDH3p-ARO2-ADH1t + TDH2t-ARO3-TEF1p XI-5:: IDP1t-CYP76AD5-TDH3p + CCW12p-DODC-TPS1t XI-3:: TEF1p-CjNCS∆35-TDH2t ∆gre2:: TDH3p-CjNCS∆35-CYC1t XI-1:: TDH3p-CjNCS∆35-CYC1t X-3:: FBA1p-PsAAAD*-TPS1t-ADH1t 106a:: FBA1p-AtPAT-TDH2t + pYX212t-MtncADH-TEF2p XII-5:: PGI1t-Ps4’OMT-TDH3p …	This study
Module VII
XJ0851	XJ0822 (P416_GPD-CYP82P2)		This study
XJ0852	XJ0822 (P416_GPD-CYP82P3)		This study
XJ0853	XJ0822 (P416_GPD-CYP82P4)		This study
XJ0854	XJ0822 (P416_GPD empty)		This study
XJ0855	XJ0832 (P416_GPD-CYP82P2-IDP1t-CCW12p-Ec11OMT-CYC1t)		This study
XJ0856	XJ0832 (P416_GPD-CYP82P2-IDP1t-CCW12p-Ec2OMT-CYC1t)		This study
XJ0857	XJ0832 (P416_GPD-CYP82P2)		This study
XJ0858	XJ0832 (P416_GPD empty)		This study
Module VIII
XJ0741	XJ0695 (XI-2:: PDC1p-TfS9OMT*-ENO2t + IDP1t-CjCAS-GPM1p + TPI1p-PsTNMT-ADH1t + FBA1t-PsMSH-PGK1p)	IMX581 (X-2:: TPI1p-EcaroL-pYX212t + ADH1t-ARO7*-PGK1p + TEF1p-ARO4*-CYC1t + FBA1t-MtPDH1-tHXT7p X-4:: CYC1t-ARO1-TPI1 + TDH3p-ARO2-ADH1t + TDH2t-ARO3-TEF1p XI-5:: IDP1t-CYP76AD5-TDH3p + CCW12p-DODC-TPS1t XI-3:: TEF1p-CjNCS∆35-TDH2t ∆gre2:: TDH3p-CjNCS∆35-CYC1t XI-1:: TDH3p-CjNCS∆35-CYC1t X-3:: FBA1p-PsAAAD*-TPS1t-ADH1t 106a:: FBA1p-AtPAT-TDH2t + pYX212t-MtncADH-TEF2p XII-5:: PGI1t-Ps4’OMT-TDH3p …	This study
XJ0742	XJ0695 (XI-2:: PDC1p-TfS9OMT*-ENO2t + IDP1t-CyCAS-GPM1p + TPI1p-PsTNMT-ADH1t + FBA1t-PsMSH-PGK1p)		This study
XJ07411	XJ0741 (XII-1:: CCW12p-EcP6H-TDH2t)		This study
XJ0747	XJ0741 (XII-1:: DIT1t-His-McDBOX2-PDC1p + CCW12p-EcP6H-TDH2t)	IMX581 (X-2:: TPI1p-EcaroL-pYX212t + ADH1t-ARO7*-PGK1p + TEF1p-ARO4*-CYC1t + FBA1t-MtPDH1-tHXT7p X-4:: CYC1t-ARO1-TPI1 + TDH3p-ARO2-ADH1t + TDH2t-ARO3-TEF1p XI-5:: IDP1t-CYP76AD5-TDH3p + CCW12p-DODC-TPS1t XI-3:: TEF1p-CjNCS∆35-TDH2t ∆gre2:: TDH3p-CjNCS∆35-CYC1t XI-1:: TDH3p-CjNCS∆35-CYC1t X-3:: FBA1p-PsAAAD*-TPS1t-ADH1t 106a:: FBA1p-AtPAT-TDH2t + pYX212t-MtncADH-TEF2p XII-5:: PGI1t-Ps4’OMT-TDH3p …	This study
XJ0748	XJ0741 (XII-1:: DIT1t-His-McDBOX2-PDC1p + CCW12p-McP6H-TDH2t)		This study
XJ0749	XJ0741 (XII-1:: DIT1t-His-McDBOX2-PDC1p + CCW12p-CyP6H-TDH2t)		This study
XJ0772	XJ0747 (FgF20:: LP1.T8-CCW12p-EcP6H-TDH2t)		This study
XJ0773	XJ0747 (FgF20:: LP1.T8-CCW12p-EcP6H-TDH2t + FBA1t-PsMSH-PGK1p)		This study
XJ0774	XJ0747 (FgF20:: LP1.T8-CCW12p-EcP6H-TDH2t + FBA1t-PsMSH-PGK1p + IDP1t-CjCAS-GPM1p)	IMX581 (X-2:: TPI1p-EcaroL-pYX212t + ADH1t-ARO7*-PGK1p + TEF1p-ARO4*-CYC1t + FBA1t-MtPDH1-tHXT7p X-4:: CYC1t-ARO1-TPI1 + TDH3p-ARO2-ADH1t + TDH2t-ARO3-TEF1p XI-5:: IDP1t-CYP76AD5-TDH3p + CCW12p-DODC-TPS1t XI-3:: TEF1p-CjNCS∆35-TDH2t ∆gre2:: TDH3p-CjNCS∆35-CYC1t XI-1:: TDH3p-CjNCS∆35-CYC1t X-3:: FBA1p-PsAAAD*-TPS1t-ADH1t 106a:: FBA1p-AtPAT-TDH2t + pYX212t-MtncADH-TEF2p XII-5:: PGI1t-Ps4’OMT-TDH3p …	This study
XJ0760	XJ0774 (P416_GPD-FLC1)		This study
XJ0761	XJ0774 (P416_GPD-FLC2)		This study
XJ0762	XJ0774 (P416_GPD-FLC3)		This study
XJ0763	XJ0774 (P416_GPD-YOR365C)		This study
XJ0764	XJ0774 (P416_GPD-FLX1)		This study
XJ0765	XJ0774 (P416_GPD-MCH5)		This study
XJ0766	XJ0774 (P416_GPD-BsRibc)		This study
XJ0767	XJ0774 (P416_GPD-BsRiba)		This study
XJ0768	XJ0774 (P416_GPD-FAD1 + FMN1)		This study
XJ0769	XJ0774 (P416_GPD empty)		This study
XJ0809	XJ0774 (FgF7:: PDC1p-INO2-ENO2t)		This study
XJ0810	XJ0774 (FgF7:: PDC1p-CPR5-ENO2t)		This study
XJ0811	XJ0774 (FgF7:: PDC1p-ERD1-ENO2t)		This study
XJ0812	XJ0774 (FgF7:: PDC1p-ERD2-ENO2t)		This study
XJ0813	XJ0774 (∆PEP4:: LP3.T7)		This study
XJ0814	XJ0774 (∆HRD1:: LP3.T7)		This study
XJ0815	XJ0774 (∆DER1:: LP3.T7)		This study
XJ0816	XJ0774 (∆GCN2:: LP3.T7)		This study
XJ0817	XJ0774 (∆OPI1:: LP3.T7)	IMX581 (X-2:: TPI1p-EcaroL-pYX212t + ADH1t-ARO7*-PGK1p + TEF1p-ARO4*-CYC1t + FBA1t-MtPDH1-tHXT7p X-4:: CYC1t-ARO1-TPI1 + TDH3p-ARO2-ADH1t + TDH2t-ARO3-TEF1p XI-5:: IDP1t-CYP76AD5-TDH3p + CCW12p-DODC-TPS1t XI-3:: TEF1p-CjNCS∆35-TDH2t ∆gre2:: TDH3p-CjNCS∆35-CYC1t XI-1:: TDH3p-CjNCS∆35-CYC1t X-3:: FBA1p-PsAAAD*-TPS1t-ADH1t 106a:: FBA1p-AtPAT-TDH2t + pYX212t-MtncADH-TEF2p XII-5:: PGI1t-Ps4’OMT-TDH3p …	This study
XJ0818	XJ0817 (∆ARI1:: LP3.T7 ∆ADH6:: LP3.T7 ∆YPR1:: LP3.T7 delete 3 copies of CyNMCH)		This study
XJ0819	XJ0818 (P416_GPD-SAR1)		This study
XJ08190	XJ0818 (P416_GPD empty)		This study
XJ0820	XJ0818 (SEC16p:: GPD1p)		This study
XJ0821	XJ0818 (SEC16p:: TEF1p)		This study
XJ0824	XJ0817 (FgF7:: PDC1p-ATR1-CYC1t+DIT1t-mPRDX4-TEF1p)		This study
XJ0825	XJ0824 (416d:: GPD-MCH5-CYC1t)		This study
XJ0826	XJ0824 (416d:: GPD-BsRibc-CYC1t)		This study
XJ0827	XJ0824 (416d:: GPD-MCH5-IDP1t-CCW12p-BsRibc-CYC1t)		This study
XJ07471	XJ0741 (XII-1:: DIT1t-ERTS-McDBOX2-PDC1p-CCW12p-EcP6H-TDH2t)		This study
XJ07472	XJ07411 (FgF20:: DIT1t-McDBOX2∆29-PDC1p)		This study
XJ07473	XJ07472 (416d:: GPD-MCH5-IDP1t-CCW12p-BsRibc-CYC1t)		This study
XJ07474	XJ07473 (∆OPI1:: LP3.T7)	IMX581 (X-2:: TPI1p-EcaroL-pYX212t + ADH1t-ARO7*-PGK1p + TEF1p-ARO4*-CYC1t + FBA1t-MtPDH1-tHXT7p X-4:: CYC1t-ARO1-TPI1 + TDH3p-ARO2-ADH1t + TDH2t-ARO3-TEF1p XI-5:: IDP1t-CYP76AD5-TDH3p + CCW12p-DODC-TPS1t XI-3:: TEF1p-CjNCS∆35-TDH2t ∆gre2:: TDH3p-CjNCS∆35-CYC1t XI-1:: TDH3p-CjNCS∆35-CYC1t X-3:: FBA1p-PsAAAD*-TPS1t-ADH1t 106a:: FBA1p-AtPAT-TDH2t + pYX212t-MtncADH-TEF2p XII-5:: PGI1t-Ps4’OMT-TDH3p …	This study
