# Supplementary material for: De novo production of protoberberine and benzophenanthridine alkaloids through metabolic engineering of yeast
Source: Nat Commun. 2024 Oct 9;15:8759. doi: 10.1038/s41467-024-53045-3 (PMC11464499; doi:10.1038/s41467-024-53045-3)
Supplement: Supplementary file 5 — Supplementary Data 2 [file 41467_2024_53045_MOESM5_ESM.xlsx]

## Sheet: Sheet1
Primer name	Sequence (5’-3’)	Notification
X-4 us-F	CCCAAAGCTAAGAGTCCCATT	Amplication of cassette (X-4:: CYC1t-ARO1-TPI1 + TDH3p-ARO2-ADH1t + DIT1t-ARO3-TEF1p) from strain QL21
TPI1p193-r-R	CTAAGACTTTTCAGCTTCCTCTA
TPI1p449-r-F	AAGGGAAAATAGTAAATGTTGC
TDH2t377-r-R	TATCACACTAATTGGCTTTTCGC
PGK1p-r-R 58	ACGCACAGATATTATAACATCTGC
X-4 ds-R	CTGGTGAGGATTTACGGTATGA
X-2 us-F	CGTCTATGAGGAGACTGTTAGTTG	Amplication of cassette (X-2:: TPI1p-EcaroL-pYX212t + ADH1t-ARO7*-TEF1p + PGK1p-ARO4*-CYC1t + FBA1t-MtPDH1-tHXT7p) from strain QL47
pYX212t537-F	TTCCGATTTAGTGGTTTACGGC
ADH1t221-r-R	TTTCACCCAATTGTAGATATGC
PGK1p358-r-F	ATTGCTTGTTACAAAACCTGTG
TEF1p4-R	AAAGGAGTAGAAACATTTTGAAG
CYC1t251-F	ACGCTCGAAGGCTTTAATTTG
FBA1t400-r-R	AGTCTTTCATAGTAGCTTACG
X-2 ds-R	CTCGCCAAGGCATTACCATC
XI-3 us-F	AGTTACTTGCTCTATGCGTTTGC	Construction of cassette (XI-3:: TEF1p-PsNCS3-TDH2t)
TEF1p-PsNCS3-R	TTTGTAATTAAAACTTAGATTA
XI-3-TEF1p-F	TGACGCCAAGCGTGCGTCTGATTATAGCTTCAAAATGTTTCTACT
ARO3-TEF1p-r-F	TTTGTAATTAAAACTTAGATTA
TEF1p-PsNCS3-F	AAAGCATAGCAATCTAATCTAAGTTTTAATTACAAAATGAGAAAAGTTATTAAATACGA
PsNCS3-TDH2t-R	AAAACTAAATCATTAAAGTAACTTAAGGAGTTAAATTTATAACAATCTAGGAATATCAG
PsNCS3-TDH2t-F	ATTTAACTCCTTAAGTTACTT
TDH2t-XI-3-R	TAATAATGATCTGTATTGCTGGCTCAATCCACGTAAGCGAAAAGCCAATTAGTGTGA
XI-3 ds-F	TTACGTGGATTGAGCCAGCAATA
XI-3 ds-R	TGAGAATCCGGACCAGCAGAT
TEF1p-CjNCS∆N24-F	AAAGCATAGCAATCTAATCTAAGTTTTAATTACAAAATGAATGGTAGACCATTGTTGC	Construction of cassette (XI-3:: TEF1p-CjNCS∆N24-TDH2t)
CjNCS-TDH2t-R	AAACTAAATCATTAAAGTAACTTAAGGAGTTAAATTTATTCTGAAGATTTATGCTTA
TEF1p-CjNCS∆N29-F	AAAGCATAGCAATCTAATCTAAGTTTTAATTACAAAATGTTGCATAGAGTTACTAAGGA	Construction of cassette (XI-3:: TEF1p-CjNCS∆N29-TDH2t)
TEF1p-CjNCS∆N35-F	AAAGCATAGCAATCTAATCTAAGTTTTAATTACAAAATGGAAGAAACAGTTATGTTGTA	Construction of cassette (XI-3:: TEF1p-CjNCS∆N35-TDH2t)
TEF1p-PbNCS5-F	AAAGCATAGCAATCTAATCTAAGTTTTAATTACAAAATGATGAGAAAAGTTATTAAAT	Construction of cassette (XI-3:: TEF1p-PbNCS5-TDH2t)
PbNCS5-TDH2t-R	AAACTAAATCATTAAAGTAACTTAAGGAGTTAAATTTACAATGGAACTCTACCAATT
TEF1p-CyNCS12-F	AAAGCATAGCAATCTAATCTAAGTTTTAATTACAAAATGGATAGAATACATGTTTTAC	Construction of cassette (XI-3:: TEF1p-CyNCS12-TDH2t)
CyNCS12-TDH2t-R	AAACTAAATCATTAAAGTAACTTAAGGAGTTAAATTTAAATAGAAACACCACCGATCA
TEF1p-CyNCS2-F 557	AAAGCATAGCAATCTAATCTAAGTTTTAATTACAAAATGGCATCTTTGTCAATTACTAC	Construction of cassette (XI-3:: TEF1p-CyNCS2-TDH2t)
CyNCS2-TDH2t-R 558	AAAACTAAATCATTAAAGTAACTTAAGGAGTTAAATTTATATAATAACAGAAATCAAAT
TEF1p-CyNCS4-F 559	AGCATAGCAATCTAATCTAAGTTTTAATTACAAAATGATTAAAAAGGAATTGAAGCA	Construction of cassette (XI-3:: TEF1p-CyNCS4-TDH2t)
CyNCS4-TDH2t-R 560	AACTAAATCATTAAAGTAACTTAAGGAGTTAAATTTAAAAAATATCGGCAACGAATC
TEF1p-BtNCS-F 561	AGCATAGCAATCTAATCTAAGTTTTAATTACAAAATGGTTGTCGCTGCATCTGCAGA	Construction of cassette (XI-3:: TEF1p-BtNCS-TDH2t)
BtNCS-TDH2t-R 562	AACTAAATCATTAAAGTAACTTAAGGAGTTAAATTTAACATGACTTATCCAAAACGT
XII-5 us-F	GTAGTGATCATTGGCTTAACG	Construction of cassette (XII-5:: PGI1t-Ps4’OMT-TDH3p + tHXT7p-PsCPR-CYC1t)
XII-5-PGI1t-r-R	GAAAGATACTCGCACTGGAAGAAAAACACTAAACTACGTGACAATAAATTCAAACCGG
XII-5-PGI1t-r-F	GTAGTTTAGTGTTTTTCTTCCA
PGI1t-Ps4'OMT-r-R	ACAAATCGCTCTTAAATATAT
PGI1t-Ps4'OMT-r-F	AATGTTCTTTAGGTATATATTTAAGAGCGATTTGTTTATGGAAATGCTTCAATAACT
Ps4'OMT-TDH3p-r-R	ACTTAGTTTCGAATAAACACACATAAACAAACAAAATGGGTTCTTTAGATGCAAAAC
TDH3p-CCW12p-F 96	CTTTGAAATGGCAGTATTGATAATGATAAACTCGACCACCCATGAACCACACGGTTAG
TDH3p377-r-R	CAACCATCAGTTCATAGGTCCA
tHXT7p-PsCPR-R	CCCATTTTTTGATTAAAATTAA
tHXT7p-PsCPR-F	CAAAAACAAAAAGTTTTTTTAATTTTAATCAAAAAATGGGTTCTAACAATTTGGCTA
PsCPR-CYC1t-R	ATAACTAATTACATGACTCGAGGTCGACGGTATCTTACCAAACATCTCTTAAGTAT
PsCPR-CYC1t-F	GATACCGTCGACCTCGAGTCA
XII-5 ds-R	CTCTTTTGCCTTTCAAAAAAG
XII-2 us-F	CGGCATGCAAACATCTACAC	Construction of cassette (XII-2:: GPM1p-Ps6OMT/Cy6OMT-FBA1t + ENO2t-PsCNMT/CyCNMT-TEF2p + tHXT7p-EcNMCH/CyNMCH-ADH1t)
GPM1p-Ps6OMT-R	TGTTTTTATTGTAATATGTGTG
GPM1p-Ps6OMT-F	AATAATCCAAACAAACACACATATTACAATAAAAACAATGGAAACTGTCTCAAAAATCG
Ps6OMT-FBA1t-R	ACTCATTAAAAAACTATATCAATTAATTTGAATTAACTTAGTAAGGGTAGGCTTCTATG
Ps6OMT-FBA1t-F	GTTAATTCAAATTAATTGATAT
FBA1t-ENO2t-R	TATGGGAGATGGAGATGATACCTAGTAAGCTACTATGAAAGACTTT
FBA1t-ENO2t-F	AAAGTCTTTCATAGTAGCTTACTAGGTATCATCTCCATCTCCCATA
ENO2t-PsCNMT-r-R	AGTGCTTTTAACTAAGAATTATTA
ENO2t-PsCNMT-r-F	AGCAGAAAAGACTAATAATTCTTAGTTAAAAGCACTTTATTTCTTTTTAAACAACAAAT
PsCNMT-TEF2p-r-R	TTAGAATATACGGTCAACGAACTATAATTAACTAAACATGCAATTGAAGGCTAAGGAA
PsCNMT-TEF2p-r-F	GTTTAGTTAATTATAGTTCGTT
TEF2p-tHXT7p-R	GGGCCCGAAATTGTTCCTACGAGGGGGCCGTATACTTACATATAGT
TEF2p-tHXT7p-F	ACTATATGTAAGTATACGGCCCCCTCGTAGGAACAATTTCGGGCCC
tHXT7p-EcNMCH-R	TTTTTGATTAAAATTAAAAAAAC
tHXT7p-EcNMCH-F	CACAAAAACAAAAAGTTTTTTTAATTTTAATCAAAAAATGGGTACTTCTACAGTTGCTT
EcNMCH-ADH1t-R	TTTAATAATAAAAATCATAAATCATAAGAAATTCGCTTAAACTCTTGATTTTGGAAC
EcNMCH-ADH1t-F	GCGAATTTCTTATGATTTATGA
XII-2 ds-R	GAGCGAACGTAAGAGAGGTTAATG
tHXT7p-CyNMCH-F	CACAAAAACAAAAAGTTTTTTTAATTTTAATCAAAAAATGGAAATCTTGTCTATCGCA
CyNMCH-ADH1t-R	TTTAATAATAAAAATCATAAATCATAAGAAATTCGCTTAAACTCTTGACTTTGGAAC
ENO2t-CyCNMT-r-R	AAGCAGAAAAGACTAATAATTCTTAGTTAAAAGCACTTTAATCTTTCTTAAACAAAACA
CyCNMT-TEF2p-r-R	TTAGAATATACGGTCAACGAACTATAATTAACTAAACATGGTTGTTGAAGAAGGTGGT
GPM1p-Cy6OMT-F	TAATAATCCAAACAAACACACATATTACAATAAAAACAATGGAAGTTATTAAGAAATCT
Cy6OMT-FBA1t-R	CTCATTAAAAAACTATATCAATTAATTTGAATTAACTTATGGGTATGCTTCAATAACT
X-2-v-F	TGCGACAGAAGAAAGGGAAG	Primers for colony PCR verification
X-2-v-R	GAGAACGAGAGGACCCAACAT
X-3-v-F	TGACGAATCGTTAGGCACAG
X-3-v-R	CCGTGCAATACCAAAATCG
X-4-v-F	CTCACAAAGGGACGAATCCT
X-4-v-R	GACGGTACGTTGACCAGAG
XI-1-v-F	CTTAATGGGTAGTGCTTGACACG
XI-1-v-R	GAAGACCCATGGTTCCAAGGA
XI-2-v-F	GTTTGTAGTTGGCGGTGGAG
XI-2-v-R	GAGACAAGATGGGGCAAGAC
XI-3-v-F	GTGCTTGATTTGCGTCATTC
XI-3-v-R	CACATTGAGCGAATGAAACG
XI-5-v-F	AGACGTGATTTTATCAGTACCAAGACCTCCG
XI-5-v-R	CCCAAAAGCAATCCAGGAAAAACC
XII-1-v-F	CTGGCAAGAGAACCACCAAT
XII-1-v-R	GGACGACAACTACGGAGGAT
XII-2-v-F	CGAAGAAGGCCTGCAATTC
XII-2-v-R	GGCCCTGATAAGGTTGTTG
XII-3-v-F	TGGGCAGCCTTGAGTAAATC
XII-3-v-R	TGGCCAATTGTTCAGTCAAG
XII-4-v-F	GAACTGACGTCGAAGGCTCT
XII-4-v-R	CGTGAAATCTCTTTGCGGTAG
XII-5-v-F	CCACCGAAGTTGATTTGCTT
XII-5-v-R	GTGGGAGTAAGGGATCCTGT
IDP1t-r-v-R	TCGAATTTACGTAGCCCAATCTA
TPI1p-v-R	ATGTATGTGTTTTTTGTAGTTATAG
tHXT7p-r-v-F	AACTTTTTGTTTTTGTGTTTATTC
GPM1p-v-R	TATTCTTCATCGTTCCACTAACCT
TEF1p-v-R	AACTGAAACTTGAGAAATTGAAG
TDH2t-v-F	AAATGTATTAAAGATTCCTCAGGG
hfd1-v-F	ATGGTTTGTCGCTACCTGAGAAT
hfd1-v-R	TACTGCTGCCACTCGTGCTACACC
gre2-v-F	TACAAAATTTCCATCCTTGTTTGA
gre2-v-R	TGATCAATCCATAATTGTATATGTC
aad3-v-F	ACATTCGTAACCAAATGGCACATT
aad3-v-R	ATATAGGAATATGATATAATGTTA
ypr1-v-F	CACCTTGGAAGACACTGCTAATAT
ypr1-v-R	ACGAAGATATGTTTGCTTTGACGG
adh6-v-F	CACGTAGGCGCATACTTCTATCAT
adh1-v-R	GAAGCACATCTGTAGAGGGAGCA
ari1-v-F	GAAAATATCGAGAGGAGATTACGAA
ari1-v-R	TTCGCTTCTCTAAACTCCAATTCA
yrd541c-v-F	CATAAGCGGATTAAAGTAGCAATA
ydr541c-v-R	ACGCTTGCACAAAGTATCCTTGAC
TRP3-v-F 385	GTAGTATTTGCGCTTAGCTTGTCGAT
TRP3-v-R 386	CCCTCCTGGCACAAGTACTCGTAAAC
PHA2-v-F 391	TATATATTAATGACACCTGTAAAT
PHA2-v-R 392	GTACTCAACATCAGATGTTGATTGA
TYR1-V-F 453	GAGGCCTTATATGAAAATAAGCTTTGA
TYR1-V-R 454	TGATGATGACAGTATTCATCCGGTC
PDC1p-r-v-F 608	GGTATGGGTGCAGTGTGCTTATCT
DIT1t-r-v-R 604	GAAGTATTGCAAATAACATGCACA
106a-v-F 693	CCACATATTTTCCCTTTCTCTCG
106a-v-R 694	ACCAAAGAGTATTTATAATTCAG
416d-v-F 715	TAAGTATTGTTTGTGCACTTGCCT
416d-v-R 716	TCCGCATTTGTTAAGGTAATGGAT
FgF20-v-F 756	TAGCACAATAATACCGTGTAGAG
FgF20-v-R 757	AGATTCCTATATCCTCAGAGAGA
FgF7 us-V-F 1172	ACTGATATGTTACTGACCGTTCG
FgF7 ds-V-R 1173	AACTAGTATACCATCATATACGG
OPI1-V-F 1260	TCCACCTCAATGAGAGGGATTAA
OPI1-V-R 1261	GGTCCTTACTGAGCCATTCAAAGG
PAH1-V-F 1262	TGTTCAAGAAGTGTTAATCAGACC
PAH1-V-R 1263	CTTGGTACGTAACAATCATCGTT
GCN2-V-F 1268	TTACAAGAAGTTATTTTCATTAC
GCN2-V-R 1269	GAATTAGATGAATCAGCTAGCCT
DER1-V-F 1274	CAGATAGACACCTAATAAAGAAC
DER1-V-R 1275	CAACGTTTCATTTATCCTTGGCC
HRD1-V-F 1280	CACCACTAGTTATACTGTCGAC
HRD1-V-R 1281	ACGCATTTCTAGATATCGAGTAA
PEP4-V-F 1286	ATATCTCACCCTACTGTATTCAT
PEP4-V-R 1287	TTCTAAAACTGAGGACAAGATGG
SEC16p-v-F 1325	CCATGACGAGCCATCTTTGTCAGGGT
SEC16-V-R 1340	GTGGCTAGCAGCTTTCTCAGCAGC
hfd1-us-F	CAATGTCCCAGTTATACGAATACT	Construction of cassette (hfd1 us-LP4.T9-hfd1 ds) for hfd1 deletion
hfd1 us-LP4.T9-F	TAGGGATAAACGGATACTCCATACAATGGAGCTCGCAATACAGAGT
hfd1 us-LP4.T9-R	ACTCTGTATTGCGAGCTCCATTGTATGGAGTATCCGTTTATCCCTA
LP4.T9-hfd1 ds-F	AACATGGTTAGCCGAAGTTGCACACGTAATGTTTAAGGTTAATTAA
LP4.T9-hfd1 ds-R	TTAATTAACCTTAAACATTACGTGTGCAACTTCGGCTAACCATGTT
hfd1-ds-R	GTTTGAAGCGGCTTACGATTTTC
gre2-us-F	AGTTGACAATATAAACATTATCAGC	Construction of cassette (gre2 us-LP1.T8-gre2 ds) for gre2 deletion
gre2 us-LP1.T8-F	TATAATTGGAATGTCCATTACGTCGAGAACCTCAGTTACTTTTCCT
gre2 us-LP1.T8-R	AGGAAAAGTAACTGAGGTTCTCGACGTAATGGACATTCCAATTATA
LPI.T8-gre2 ds-F	CTTGAAGCCGTGTCCATAAACAAACTTTAAATGAAAATAGATAATA
LPI.T8-gre2 ds-R	TATTATCTATTTTCATTTAAAGTTTGTTTATGGACACGGCTTCAAG
gre2-ds-R	ATTGTTTACTTGAATGTTATTAC
aad3 us-F	CTTAGTATCTGTGACAAATGGGT	Construction of cassette (aad3 us-LP2.T10-aad3 ds) for aad3 deletion
aad3 us-LP2.T10-F	TTGAAAAAATGAGCATGGTTAGGTGCTCCAAGTGTGTGACTCCTTC
aad3 us-LP2.T10-R	GAAGGAGTCACACACTTGGAGCACCTAACCATGCTCATTTTTTCAA
LP2.T10-aad3 ds-F	ATGCACACTCACGTCTTTGAAGCCGCCAGACAATATAAAATACTTA
LP2.T10-aad3 ds-R	TAAGTATTTTATATTGTCTGGCGGCTTCAAAGACGTGAGTGTGCAT
aad3 ds-R	GGACCACTATGCAGTAATATTCCA
ydr541c us-F	TTCTGTTTCACGAATGGCGCTTAC	Construction of cassette (ydr541c us-LP2.T10-ydr541c ds) for ydr541c deletion
ydr541c us-LP2.T10-F	TATGTTCTATAGCCTAAATTGTATGCTCCAAGTGTGTGACTCCTTC
ydr541c us-LP2.T10-R	GAAGGAGTCACACACTTGGAGCATACAATTTAGGCTATAGAACATA
LP2.T10-ydr541c ds-F	ATGCACACTCACGTCTTTGAAGCCGCCATACCACACATAATCTCGC
LP2.T10-ydr541c ds-R	GCGAGATTATGTGTGGTATGGCGGCTTCAAAGACGTGAGTGTGCAT
ydr541c ds-R	TTGAAACGAGATAGTACGCGTAGC
ypr1 us-F	CAAAGTGCAACTGAAAGCTACGAA	Construction of cassette (ypr1 us-LP3.T7-ypr1 ds) for ypr1 deletion
ypr1 us-LP3.T7-F	ATACCCACAGATAATAATCTACCCGCATAGACATACAAGTGGACAG
ypr1 us-LP3.T7-R	CTGTCCACTTGTATGTCTATGCGGGTAGATTATTATCTGTGGGTAT
LP3.T7-ypr1 ds-F	TGTGCAGCTTCAGAATACCATTCGCGCGCTACATTACAGTTAATGC
LP3.T7-ypr1 ds-R	GCATTAACTGTAATGTAGCGCGCGAATGGTATTCTGAAGCTGCACA
ypr1 ds-R	AAACAGATTCACGAATGAGGATAG
adh6 us-F	TTACTTATGAGGGAGTTAATTTTCC	Construction of cassette (adh6 us-LP3.T7-adh6 ds) for adh6 deletion
adh6 us-LP3.T7-F	GGAGAAAAAGAAAAGTGAAAGGCCGCATAGACATACAAGTGGACAG
adh6 us-LP3.T7-R	CTGTCCACTTGTATGTCTATGCGGCCTTTCACTTTTCTTTTTCTCC
LP3.T7-adh6 ds-R	ACATTTATCAAGAGCTTGACAACGAATGGTATTCTGAAGCTGCACA
LP3.T7-adh6 ds-F	TGTGCAGCTTCAGAATACCATTCGTTGTCAAGCTCTTGATAAATGT
adh6 ds-R	GATCGGGAGGGGTGAAACTACCCT
ari1 us-F	ATACGATATCGATGACTTCCTAAA	Construction of cassette (ari1 us-LP3.T7-ari1 ds) for ari1 deletion
ari1 us-LP3.T7-F	CGCTCTATAAAAATGTCGGCCGACGCATAGACATACAAGTGGACAG
ari1 us-LP3.T7-R	CTGTCCACTTGTATGTCTATGCGTCGGCCGACATTTTTATAGAGCG
LP3.T7-ari1 ds-F	TGTGCAGCTTCAGAATACCATTCGTATCACGCTAATTGAAGTTTTT
LP3.T7-ari1 ds-R	AAAAACTTCAATTAGCGTGATACGAATGGTATTCTGAAGCTGCACA
ari1 ds-R	AAACCTTAACGTGATCATGATCTA
XI-5 us-F	GCGGAGAAGTCGTTGATAGC	Construction of cassette (XI-5:: IDP1t-ZmC3H-TDH3p + CCW12p-DODC-TPS1t)
XI-5 us-IDP1t-r-R	TATCAAGGTTCCCCAAGTTCGGATCATTACCATCTGGTGCACGGAGTTTATGGCACA
IDP1t-ZmC3H-r-F	AAAAGTGGTAGATTGGGCTACGTAAATTCGATTATGCATCAGCAAAACCCAATT
ZmC3H-TDH3p-r-R	CTTAGTTTCGAATAAACACACATAAACAAACAAAATGGCTAAAAATTACCCAACTGT
ZmC3H-TDH3p-r-F	TTGTTTGTTTATGTGTGTTTATTCG
CCW12p449-R	ATGCAAAATTTGCTGAGTTATCG
CCW12p1-F	CCACCCATGAACCACACGGTTAG
CCW12p-DODC-F	GTCATTCGCTTAAACACTATATCAATAAACAAAATGATGACACCAGAACAATTCAGACA
CCW12p-DODC-R	CATTTTGTTTATTGATATAGTG
DODC-TPS1t-R	CAGGAATAGACGATCGTCTCATTTGCATCGGGTTCATTAACCTTTAATAACATCTTGCA
DODC-TPS1t-F	TGAACCCGATGCAAATGAGACG
XI-5 ds-R	GATCATAGATCCGGCACTTAGAG
IDP1t-AtC3H-r-F	AAAAGTGGTAGATTGGGCTACGTAAATTCGATTATGCATCAGCAAAACCTAATT	Construction of cassette (XI-5:: IDP1t-AtC3H-TDH3p + CCW12p-DODC-TPS1t)
AtC3H-TDH3p-r-R	ACTTAGTTTCGAATAAACACACATAAACAAACAAAATGACTAAAAATTACCCAACAGT
CYP76AD5-TDH3p-r-R	GAACTTAGTTTCGAATAAACACACATAAACAAACAAAATGGATAATACAACATTAGCCT	Construction of cassette (XI-5:: IDP1t-CYP76AD5-TDH3p + CCW12p-DODC-TPS1t)
IDP1t-CYP76AD5-r-F	AAAAAGTGGTAGATTGGGCTACGTAAATTCGATTAGGATCCTTTCCTTGGAACTG
IDP1t-PaHpaB-r-F	AAAGTGGTAGATTGGGCTACGTAAATTCGATTATTGTCTAATTCTATCCAAAAC	Construction of cassette (XI-5:: TEF1p-PaHpaC-ENO2t + IDP1t-PaHpaB-TDH3p + CCW12p-DODC-TPS1t)
PaHpaB-TDH3p-r-R	CTTAGTTTCGAATAAACACACATAAACAAACAAAATGAAACCAGAAGATTTTAGAGC
PaHpaC-ENO2t-F	AGTGCTTTTAACTAAGAATTATTAG
ENO2t-IDP1t-r-R	ATCAAGGTTCCCCAAGTTCGGATCATTACCATCAGGTATCATCTCCATCTCCCATA
XI-5 us-TEF1p-R	GAGTAGAAACATTTTGAAGCTATTGGTGCACGGAGTTTATGGCACA
XI-5 us-TEF1p-F	TGTGCCATAAACTCCGTGCACCAATAGCTTCAAAATGTTTCTACTC
TEF1P-PaHpaC-R	TTTGTAATTAAAACTTAGATTAGA
TEF1P-PaHpaC-F	AAGCATAGCAATCTAATCTAAGTTTTAATTACAAAATGTCTCAATTAGAACCAAGACA
PaHpaC-ENO2t-R	CAGAAAAGACTAATAATTCTTAGTTAAAAGCACTTTATGCAGCTCTTCTTGGACATTG
TEF1p-SeHpaC-F	AAGCATAGCAATCTAATCTAAGTTTTAATTACAAAATGCAAGTTGATGAACAAAGATT	Construction of cassette (XI-5:: TEF1p-SeHpaC-ENO2t + IDP1t-PaHpaB-TDH3p + CCW12p-DODC-TPS1t)
SeHpaC-ENO2t-R	GCAGAAAAGACTAATAATTCTTAGTTAAAAGCACTTTAAACTGGAGCTTCCATTTCTA
IDP1t-PaHpaC-r-F	AAAAAGTGGTAGATTGGGCTACGTAAATTCGATTATGCAGCTCTTCTTGGACATT	Construction of cassette (XI-5:: IDP1t-PaHpaC-PaHpaB-TDH3p + CCW12p-DODC-TPS1t)
PaHpaC-PaHpaB-r-R	TGGATAGAATTAGACAAggtgggtcaggtgggagcATGTCTCAATTAGAACCAAGACA
PaHpaC-PaHpaB-r-F	TCTAATTGAGACATgctcccacctgacccaccTTGTCTAATTCTATCCAAAACGT
IDP1t-PaHpaB-r-F	AAAAAGTGGTAGATTGGGCTACGTAAATTCGATTATTGTCTAATTCTATCCAAA	Construction of cassette (XI-5:: IDP1t-PaHpaB-PaHpaC-TDH3p + CCW12p-DODC-TPS1t)
PaHpaB-PaHpaC-r-R	TCCAAGAAGAGCTGCAggtgggtcaggtgggagcATGAAACCAGAAGATTTTAGAGC
PaHpaB-PaHpaC-r-F	AATCTTCTGGTTTCATgctcccacctgacccaccTGCAGCTCTTCTTGGACATTGCA
PaHpaC-TDH3p-r-R	CTTAGTTTCGAATAAACACACATAAACAAACAAAATGTCTCAATTAGAACCAAGACAA
IDP1t-SeHpaC-r-F	AAAAAGTGGTAGATTGGGCTACGTAAATTCGATTAAACTGGAGCTTCCATTTCTA	Construction of cassette (XI-5:: IDP1t-SeHpaC-PaHpaB-TDH3p + CCW12p-DODC-TPS1t)
SeaHpaC-PaHpaB-r-R	TGGATAGAATTAGACAAggtgggtcaggtgggagcATGCAAGTTGATGAACAAAGATT
SeaHpaC-PaHpaB-r-F	GTTCATCAACTTGCATgctcccacctgacccaccTTGTCTAATTCTATCCAAAACGT
PaHpaB-SeHpaC-r-R	AATGGAAGCTCCAGTTggtgggtcaggtgggagcATGAAACCAGAAGATTTTAGAGC	Construction of cassette (XI-5:: IDP1t-PaHpaB-SeHpaC-TDH3p + CCW12p-DODC-TPS1t)
PaHpaB-SeHpaC-r-F	AATCTTCTGGTTTCATgctcccacctgacccaccAACTGGAGCTTCCATTTCTAATC
SeHpaC-TDH3p-r-R	ACTTAGTTTCGAATAAACACACATAAACAAACAAAATGCAAGTTGATGAACAAAGATT
CYC1t-SNR52p-R	cattatcttttcaaagaTTGTTTgcaaattaaagccttcgagcgt	Fusion of fragment (CYC1t-SNR52p)
CYC1t-SNR52p-F	cgaaggctttaatttgcAAACAAtctttgaaaagataatgtatga
X-3 us-F 45	CGAGATCTTTGTGTTCGGTTACC	Construction of cassette (X-3:: FBA1p-ARO10/ PcAAS/ RrAAS/ PsAAAD*-TPS1t-ADH1t)
X-3 ds-R 46	GAGGTGGTTATTGATCACCGGA
X-3 us-FBA1t-R 47	GTATTGTTGTTCAAGCCAGCGGTGCCAGTTGGAAGTCTCGTATGTCGGCTCTCGCC
ADH1t-X-3 ds -F 48	ATAATAAAAATCATAAATCATAAGAAATTCGCTGTGTCCGCGTTTCTAAGGCCAC
FBA1p-PcAAS-F	TATATAACCATAACCAAGTAATACATATTCAAAATGGGTTCTATCGATAATTTGAC
PcAAS-TPS1t-R	GAATAGACGATCGTCTCATTTGCATCGGGTTCATTATGATAAAACTTCAACCAACT
FBA1p-PsAAAD*-F	TATATAACCATAACCAAGTAATACATATTCAAAATGGGTTCATTACCAACTAACAA
PsAAAD*-TPS1t-R	GAATAGACGATCGTCTCATTTGCATCGGGTTCATTATGCACCCAAAATAGCATCT
FBA1p-RrAAS-F	ATATATAACCATAACCAAGTAATACATATTCAAAATGGGTTCTTTGCCATCACCAA
RrAAS-TPS1t-R	AATAGACGATCGTCTCATTTGCATCGGGTTCATTATGAAACGATAGATTGAGCTG
ARO10-FBA1p-r-R	ATATATAACCATAACCAAGTAATACATATTCAAAATGGCACCTGTTACAATTGAAAAG
ARO10-TPS1t-R	GGAATAGACGATCGTCTCATTTGCATCGGGTTCACTATTTTTTATTTCTTTTAAGTG
106a us-F 682	AAGAGGGTCTGTCCAGCGAATAA	Construction of cassette (106a:: FBA1p-AtPAT/ BvPAT1/ BvPAT2-TDH2t + pYX212t-BvADHα/ GmncADH/ MjADHα/ MtncADH-TEF2p)
106a-FBA1p-R 683	GGTATTGTTGTTCAAGCCAGCGGTGCCAGTTGGACACAACCGACGATCCGGGGTCAT
FBA1p-AtPAT-F 684	ATATATAACCATAACCAAGTAATACATATTCAAAATGGCATCACAATCTTCAGTCGC
AtPAT-TDH2t-R 685	AACTAAATCATTAAAGTAACTTAAGGAGTTAAATTTAAACAGATACAGTGGCTCTT
TDH2t-pYX212-F 686	AAAGCACTTAGTATCACACTAATTGGCTTTTCGCGCCGTAAACCACTAAATCGGAAC
pYX212t-R 687	TAGGGCCCACAAGCTTACGCGTCG
pYX212t-BvADHa-F 688	TACCCGGGTCGACGCGTAAGCTTGTGGGCCCTATTATCTAGTACCGTTGACAACTA
BvADHa-TEF2p-R 689	AGAATATACGGTCAACGAACTATAATTAACTAAACATGATTTCTTTGTCTTCTTTTCA
TEF2p-106a ds-R 690	GGGGCCGTATACTTACATATAGT
TEF2p-106a ds-F 691	CTTGACATCTACTATATGTAAGTATACGGCCCCCTGGTCAAACTTCAGAACTAAAA
106a ds-R 692	TAGGAAGACACTAAAGGTACCTAG
FBA1p-BvPAT1-F 695	CATATATAACCATAACCAAGTAATACATATTCAAAATGCAATTGAGATGTTGCAGTC
BvPAT1-TDH2t-R 696	AACTAAATCATTAAAGTAACTTAAGGAGTTAAATTTAAATAGAAACTGGTAACTTC
FBA1p-BvPAT2-F 697	CATATATAACCATAACCAAGTAATACATATTCAAAATGGAATTGGATATGTCTTTGA
BvPAT2-TDH2t-R 698	AACTAAATCATTAAAGTAACTTAAGGAGTTAAATTTAGACGCAAACAGCAGGCTTT
pYX212-MjADHa-F 699	ATACCCGGGTCGACGCGTAAGCTTGTGGGCCCTATTATCTTCTACCGTTGATGTAC
MjADHa-TEF2p-R 700	GAATATACGGTCAACGAACTATAATTAACTAAACATGATTGCTATAGTCGGTTTCG
pYX212t-MtncADH-F 701	GATACCCGGGTCGACGCGTAAGCTTGTGGGCCCTATTAATCTTTTTCAGGACCTAAT
MtncADH-TEF2p-R 702	GAATATACGGTCAACGAACTATAATTAACTAAACATGTCCAATAGTCCATCTTTGA
pYX212t-GmncADH-R 703	ATACCCGGGTCGACGCGTAAGCTTGTGGGCCCTATTAACATTCTGTCTTTTCTAAA
GmncADH-TEF2p-R 704	AGAATATACGGTCAACGAACTATAATTAACTAAACATGTCCACCTGGAGTTTGAAAA
gal7 us-F	CTGCAACATCCAATTAGGACTA	Construction of cassette (GAL:: GAL1p-EncA-ADH1t-TPS1t-ARO10-TP-FBA1p)
gal7 us- GAL1p-R	CCCGCTCGGCGGCTTCTAATCCGAAAGAAAGTGGAATATTCATTCA
gal7 us- GAL1p-F	TGAATGAATATTCCACTTTCTTTCGGATTAGAAGCCGCCGAGCGGG
GAL1p-CjNCS35-R	TATAGTTTTTTCTCCTTGACGTTAA
GAL1p-CjNCS35-F	CCTCTATACTTTAACGTCAAGGAGAAAAAACTATAATGGAAGAAACAGTTATGTTGTA
CjNCS35-EncA-R	TAATggcatgctcccacctgacccaccTTCTGAAGATTTATGCTTATTT
CjNCS35-EncA-F	TCTTCAGAAggtgggtcaggtgggagcATGCCATTAGAACCACATTTTA
EncA-ADH1t-R	TAATAATAAAAATCATAAATCATAAGAAATTCGCTTATCTTCTTTCTGTTGCACCAG
TPS1t-TP-ARO10-r-R	CaggtgggagcTTAACAGTTGGCAGCCTACGTCGTTAGTGAACCCGATGCAAATGAGACG
TPS1t-TP-ARO10-r-F	GTAGGCTGCCAACTGTTAAgctcccacctgacccaccTTTTTTATTTCTTTTAAGTGCCG
FBA1p-gal1 ds-F	GTATTGTTGTTCAAGCCAGCGGTGCCAGTTGGAGTATACTTCTTTTTTTTACTTTGT
gal1 ds-R	GTCATTTCTTTTCCTCCTCGC
VN-TP-TDH2t-R 413	TAGGCTGCCAACTGTTAAgctcccacctgacccaccagcagtgatgtaaacattgtgag	Construction of cassette (XI-3:: TEF1p-VN-TP-TDH2t-TPS1t-TP-VC-FBA1p)
VN (I152L)-TP-TDH2t-R 414	TAGGCTGCCAACTGTTAAgctcccacctgacccaccagcagtTAAgtaaacattgtgag
TPS1t-VC-F 415	GGCTGCCAACTGTTAAgctcccacctgacccacctttgtacaattcatccataccatgg
XI-1 us-F 459	GGAATAGTGACGTTGTGATGCGGTGA	Construction of cassette (XI-1:: TDH3p-miRFP670-TP-CYC1t)
XI-1-TDH3p-R 460	CTTTGAAATGGCAGTATTGATAATGATAAACTCGACCGGCTGCAAAGAATCCTCCGAG
TDH3p-miRFP670-F 480	CTTAGTTTCGAATAAACACACATAAACAAACAAAATGGTTGCTGGTCATGCATCTGGTT
miRFP670-TP-CYC1t-R 481	ACGTAGGCTGCCAACTGTTAAgctcccacctgacccaccAGATTCCAATGCTGTAATTCTAG
CYC1t-XI-1 ds -R 463	ATCGCGATGCAATGGGCTTGGTATTCCGTGGAAGGCAAATTAAAGCCTTCGAGCGTCC
CYC1t-XI-1 ds -F 464	CTTCCACGGAATACCAAGCCCATTG
XI-1 ds-R 465	CCACACCCACCTCAAACCCATTCCT
CjNCS-TP-TDH2t-R	GTAGGCTGCCAACTGTTAAgctcccacctgacccaccTTCTGAAGATTTATGCTTATTT	Construction of cassette (XI-3:: TEF1p-CjNCS∆N35-TP-TDH2t)
CjNCS-TP-TDH2t-F	GtcaggtgggagcTTAACAGTTGGCAGCCTACGTCGTTAAATTTAACTCCTTAAGTTAC
IDP1t-CYP76AD5-r-F	AAAAAGTGGTAGATTGGGCTACGTAAATTCGATTAGGATCCTTTCCTTGGAACTG	Construction of cassette (XI-5:: IDP1t-CYP76AD5-TDH3p + CCW12p-DODC-TP-TPS1t)
CYP76AD5-TDH3p-r-R	CTTAGTTTCGAATAAACACACATAAACAAACAAAATGGATAATACAACATTAGCCTT
CYP76AD5-TDH3p-r-F	TTTGTTTGTTTATGTGTGTTTAT
DODC-TP-TPS1t-R	GTAGGCTGCCAACTGTTAAgctcccacctgacccaccACCTTTAATAACATCTTGCAAT
DODC-TP-TPS1t-F	gtcaggtgggagcTTAACAGTTGGCAGCCTACGTCGTTAATGAACCCGATGCAAATGAG
RPL5-F 365	ACTTCCTACTATCTCTTCTGGACCTCACCGTGCTATTCATATCACTGACGACGGAAAATGTTGTAAATACAAAGTCATTCAATGTA	promoter engineering to replace the TRP3 promoter with endogenous promoter candidates
RPL5-R 366	GTAGTTGTCAATTAGAACCACATGCTTATTGATTGGGTTTGTTGCAGCGTGCACAGACATTGTTGCTGAGATTTGTGACGGTGTCT
RPL43A-F 367	ACTTCCTACTATCTCTTCTGGACCTCACCGTGCTATTCATATCACTGACGACGGAAAATGGTCGTAGTAGACTGTAATGACAGCGG
RPL43A-R 368	GTAGTTGTCAATTAGAACCACATGCTTATTGATTGGGTTTGTTGCAGCGTGCACAGACATTTTTGTCTCAGTTGTCTTCCTGTTGT
PRS0B-F 369	ACTTCCTACTATCTCTTCTGGACCTCACCGTGCTATTCATATCACTGACGACGGAAAATGGACATATCTGAGAATATTTGCGGACT
PRS0B-R 370	GTAGTTGTCAATTAGAACCACATGCTTATTGATTGGGTTTGTTGCAGCGTGCACAGACATTATCCTATCAGTATCTTATCTTATCT
RPL21B-F 371	ACTTCCTACTATCTCTTCTGGACCTCACCGTGCTATTCATATCACTGACGACGGAAAATGTTCTTAATTACGTGTTGAAATCACGA
RPL21B-R 372	GTAGTTGTCAATTAGAACCACATGCTTATTGATTGGGTTTGTTGCAGCGTGCACAGACATTTTTGTTTAGTGTCCTTGACTGTCTC
SCW4-F 373	ACTTCCTACTATCTCTTCTGGACCTCACCGTGCTATTCATATCACTGACGACGGAAAATGGTGAGCAGCTGGCCAGTCTGCACACG
SCW4-R 374	GTAGTTGTCAATTAGAACCACATGCTTATTGATTGGGTTTGTTGCAGCGTGCACAGACATATTTTTCTAGTTTGCTTTTCGGTATG
NIP1-F 375	ACTTCCTACTATCTCTTCTGGACCTCACCGTGCTATTCATATCACTGACGACGGAAAATGGGTATTCTCAACGTGGGACACTCTTG
NIP1-R 376	GTAGTTGTCAATTAGAACCACATGCTTATTGATTGGGTTTGTTGCAGCGTGCACAGACATTTTCGTAGATCTCGGGCTTGGCAGGC
DIG1-F 377	ACTTCCTACTATCTCTTCTGGACCTCACCGTGCTATTCATATCACTGACGACGGAAAATGCTGTATCTGATCTTGAGTTTCTATGT
DIG1-R 378	GTAGTTGTCAATTAGAACCACATGCTTATTGATTGGGTTTGTTGCAGCGTGCACAGACATTCTCACTTTCTATTTTCTTCTTTGAG
MYO5-F 379	ACTTCCTACTATCTCTTCTGGACCTCACCGTGCTATTCATATCACTGACGACGGAAAATGACATTTATTTCAAAAGCATTTTCAGT
MYO5-R 380	GTAGTTGTCAATTAGAACCACATGCTTATTGATTGGGTTTGTTGCAGCGTGCACAGACATTTCTATAAAGCGGTTAAATTCGTATT
ESA1-F 381	ACTTCCTACTATCTCTTCTGGACCTCACCGTGCTATTCATATCACTGACGACGGAAAATGGGCATGCAACAGATATTGCTTTTTTC
ESA1-R 382	GTAGTTGTCAATTAGAACCACATGCTTATTGATTGGGTTTGTTGCAGCGTGCACAGACATCGATGATTTCTTGCAGTATTTCCGAG
YRM1-F 383	ACTTCCTACTATCTCTTCTGGACCTCACCGTGCTATTCATATCACTGACGACGGAAAATGTATCTATAGTAGATTCTTCGCGTACT
YRM1-R 384	GTAGTTGTCAATTAGAACCACATGCTTATTGATTGGGTTTGTTGCAGCGTGCACAGACATTAACAACTCCCTTTACCAGGACCAT
TRP3-D-F 416	ACTTCCTACTATCTCTTCTGGACCTCACCGTGCTATTCATATCACTGACGACGGAAAATGTTGAAACTTACACGG	Repair ologos for deletion of TRP3
TRP3-D-R 417	TGAAGGCGTTCGCCCTTACAACGTTAAGTTTTTTTCCCTATTGTACCGTGTAAGTTTCAACATTTTCCGTCGTCA
ALD6-F 393	CGACAAGCGTACAGTTTCTTTACACAGTTATCAGCATGACTCTTGTATTTTCATAATGAACACCGACCATGTGGGCAAATTCGTAA	promoter engineering to replace the PHA2 promoter with endogenous promoter candidates
ALD6-R 394	TTGATGGGAATACGTACCTTTGGGACCCAGAAAAAGAACCCTCAAAGTCTTGCTGGCCATTGTATTCTGATAGTATGTGTTTGTGT
RPS12-F 395	CGACAAGCGTACAGTTTCTTTACACAGTTATCAGCATGACTCTTGTATTTTCATAATGAAGAGCAAGACATATTCTATTTAGTATT
RPS12-R 396	TTGATGGGAATACGTACCTTTGGGACCCAGAAAAAGAACCCTCAAAGTCTTGCTGGCCATTTTTCTTCTCAATAATATATAGTCTA
ACS2-F 397	CGACAAGCGTACAGTTTCTTTACACAGTTATCAGCATGACTCTTGTATTTTCATAATGAATAAACATTAAATACATTACACGTAGC
ACS2-R 398	TTGATGGGAATACGTACCTTTGGGACCCAGAAAAAGAACCCTCAAAGTCTTGCTGGCCATATTTTATTATTGTATTGATTTACTTT
YDJ1-F 399	CGACAAGCGTACAGTTTCTTTACACAGTTATCAGCATGACTCTTGTATTTTCATAATGAACCTACCATTCAACTATCGCTCCTTGT
YDJ1-R 400	TTGATGGGAATACGTACCTTTGGGACCCAGAAAAAGAACCCTCAAAGTCTTGCTGGCCATCTTTGGACGTTTATTATTGTTGTTGG
PFK2-F 401	CGACAAGCGTACAGTTTCTTTACACAGTTATCAGCATGACTCTTGTATTTTCATAATGAATAAGAAGTAAGACATAAAATAAAACT
PFK2-R 402	TTGATGGGAATACGTACCTTTGGGACCCAGAAAAAGAACCCTCAAAGTCTTGCTGGCCATTGCGTATGGTTAGTTCTTGGCCAATG
SEC53-F 403	CGACAAGCGTACAGTTTCTTTACACAGTTATCAGCATGACTCTTGTATTTTCATAATGAAAATCAGATGATGTTCTAACAGCAGCT
SEC53-R 404	TTGATGGGAATACGTACCTTTGGGACCCAGAAAAAGAACCCTCAAAGTCTTGCTGGCCATTATTGGTGGTTATATTAGCAGATAGG
YGR054W-F 405	CGACAAGCGTACAGTTTCTTTACACAGTTATCAGCATGACTCTTGTATTTTCATAATGAAATAATCTGTTATTTGCCCCAAATTGG
YGR054W-R 406	TTGATGGGAATACGTACCTTTGGGACCCAGAAAAAGAACCCTCAAAGTCTTGCTGGCCATAATGTTTAGGTGTTATTGAACCTGAC
RET1-F 407	CGACAAGCGTACAGTTTCTTTACACAGTTATCAGCATGACTCTTGTATTTTCATAATGAACAACGTCGATCCTATTTTATTGTAAA
RET1-R 408	TTGATGGGAATACGTACCTTTGGGACCCAGAAAAAGAACCCTCAAAGTCTTGCTGGCCATTTTTCAACAAGCACTAAGTCCCTAGC
GSP2-F 409	CGACAAGCGTACAGTTTCTTTACACAGTTATCAGCATGACTCTTGTATTTTCATAATGAAGAACGCCATTGCCGCTAACCTCCGCG
GSP2-R 410	TTGATGGGAATACGTACCTTTGGGACCCAGAAAAAGAACCCTCAAAGTCTTGCTGGCCATTACGAACTTATATAGGTAGTCACAGG
YRR1-F 411	CGACAAGCGTACAGTTTCTTTACACAGTTATCAGCATGACTCTTGTATTTTCATAATGAATGTTTCCCCACGCTCTTATACTCCTA
YRR1-R 412	TTGATGGGAATACGTACCTTTGGGACCCAGAAAAAGAACCCTCAAAGTCTTGCTGGCCATTGTGACGCTATTCTTATTGGCACGGC
PHA2-D-F 419	CGACAAGCGTACAGTTTCTTTACACAGTTATCAGCATGACTCTTGTATTTTCATAATGAATATGTTATATAGTCT	Repair ologos for deletion of PHA2
PHA2-D-R 420	ATATAAAAGTGCGCTTTGACGAGATTTTAGGATACATAAATAAAAAGACTATATAACATATTCATTATGAAAATA
TYR1-D-F 452	AGAATTACAAGAATACCGTAGCACTTGAAGGAAAGAGGACAGCATATCCACTTGATAAACTGTTTTTAATGCTGATTTCCTATAATATTAGGCCTTCTTTTGTGAAAAGGAGTATATTTA	Repair ologos for deletion of TYR1
TDH3p-CjNCS∆N35-F 502	AACTTAGTTTCGAATAAACACACATAAACAAACAAAATGGAAGAAACAGTTATGTTGTA	Amplifing fragment (TDH3p-CjNCS∆N35-CYC1t) for additional copies introduction of CjNCS∆N35
CjNCS-CYC1t-R 503	AATTACATGATATCGACAAAGGAAAAGGGGCCTGTTTATTCTGAAGATTTATGCTTA
LP3.T7-TDH3p-F 504	CGCATAGACATACAAGTGGACAGATGATGGGTACGGGCCTCTAATACATCCAACACTCTATCGAGTTTATCATTATCAATACT
CYC1t-LP3.T7-R 505	GAATGGTATTCTGAAGCTGCACATCGATTCACTAAAGTGTGGATGTTCCCATTACACGGCGCAAATTAAAGCCTTCGAGCGTCC
LP2.T10-TDH3p-F 506	TGCTCCAAGTGTGTGACTCCTTCATCTGACAACGTGCAACCCCTATCGCCATCGATTGTTTCGAGTTTATCATTATCAATACT
CYC1t-LP2.T10-R 507	GCTTCAAAGACGTGAGTGTGCATCGATTCGTTCAGCATCGATACGGGGCGTTTGGAAAGTGCAAATTAAAGCCTTCGAGCGTCC
LP1.T8-TDH3p-F 508	CGAGAACCTCAGTTACTTTTCCTTATGGAGGTCAGGAGAGGGGAACACGGACAAAGCTACTCGAGTTTATCATTATCAATACT
CYC1t-LP1.T8-R 509	TTGTTTATGGACACGGCTTCAAGGCTGGAGGTCAAATGTGCATACGCTGGAGCTGAACGAGCAAATTAAAGCCTTCGAGCGTCC
LP4.T9-TDH3p-F 510	CAATGGAGCTCGCAATACAGAGTTTACCGCATCTTGCCCTAACTGACAAACTGTGATCGATCGAGTTTATCATTATCAATACT
CjNCS-ePTS1-TDH2t-R 537	atcttctacctcttcccaagctcccacctgacccaccTTCTGAAGATTTATGCTTATTT	Construction of cassette (XI-3:: TEF1p-CjNCS∆N35-ePTS1-TDH2t)
CjNCS-eTPS1-TDH2t-F 538	caggtgggagcttgggaagaggtagaagatccaaattgTAAATTTAACTCCTTAAGTTAC
ARO10-ePTS1-F 539	CTAAAGTGCATGGTTGAAGCAGCGGCACTTAAAAGAAATAAAAAAggtgggtcaggtgggagcttgggaagaggtagaagatccaaattgTAGAAACTTGTGGGCGCAAT	Repair oligos for fusing Epts1 tag to C-terminus of ARO10
ARO10-ePTS1-R 540	AGTTACATAAGGGTTTTTTATGTGTTAATGAACAGAAAACGAACAATTaGTAGCAGTGTTTTATAATTGCGCCCACAAGTTTCTAcaatttggatcttctacctcttccc
DODC-ePTS1-TPS1t-R 541	atcttctacctcttcccaagctcccacctgacccaccACCTTTAATAACATCTTGCAAT	Construction of cassette (XI-5:: IDP1t-BvCYP76AD5-TDH3p + CCW12p-DODC-ePTS1-TPS1t) or (XI-5:: IDP1t-ePTS1-BvCYP76AD5-TDH3p + CCW12p-DODC-ePTS1-TPS1t)
DODC-ePTS1t-TPS1t-F 542	caggtgggagcttgggaagaggtagaagatccaaattgTAATGAACCCGATGCAAATGAG
eTPS1t-CYP76AD5-r-F 543	ggatcttctacctcttcccaagctcccacctgacccaccGGATCCTTTCCTTGGAACTG
IDP1t-ePTS1t-r-R 544	ggtgggagcttgggaagaggtagaagatccaaattgTAATCGAATTTACGTAGCCCAATC
tHXT7p-ATR1-F 547	AACAAAGAATAAACACAAAAACAAAAAGTTTTTTTAATTTTAATCAAAAAATGACATCTGCTTTGTACGCATCA	Amplification of ATR1 for replacing PsCPR
ATR1-CYC1t-R 548	AAGCGTGACATAACTAATTACATGATATCGACAAAGGAAAAGGGGCCTGTTTACCAAACATCTCTCAAATATC
tHXT7p-ATR2-F 549	AACAAAGAATAAACACAAAAACAAAAAGTTTTTTTAATTTTAATCAAAAAatgtcctcctcttcttcatcatc	Amplification of ATR2 for replacing PsCPR
ATR2-CYC1t-R 550	AAGCGTGACATAACTAATTACATGATATCGACAAAGGAAAAGGGGCCTGTtcaccagacatctctcaagtatc
XII-4 us-F 571	GTATCCGGCTGTTCCTTCATAGCC	Construction of cassette (XII-4:: CCW12p-CyBBE-PGI1t)
XII-4 us-CCW12p-R 572	GCCCCTTTTGGACTAACCGTGTGGTTCATGGGTGGTGCCATAGTATGTGTGATGGAA
CCW12p-CyBBE-F 573	TCTGTCATTCGCTTAAACACTATATCAATAAACAAAATGGAACCTAACCATCACTTGT
CyBBE-PGI1t-R 574	ATGTTCTTTAGGTATATATTTAAGAGCGATTTGTTTAAAACATTGCGTTATTTTCT
PGI1t-XII-4 ds-F 575	AGATACTCGCACTGGAAGAAAAACACTAAACTACATTCCCCATTAGAGTCAAATAA
XII-4 ds-R 576	TTTCTGCCGTACCTGGATGGTCAT
CCW12p-BBE-1N∆29-F 749	TGTCATTCGCTTAAACACTATATCAATAAACAAAATGGACGCTCATCACTTGTTGAGTT	Construction of cassette (XII-4:: CCW12p-CyBBEN∆29-PGI1t)
CCW12p-BBE-1N∆46-F 750	CTGTCATTCGCTTAAACACTATATCAATAAACAAAATGACTACACCTTCAGATGACAGT	Construction of cassette (XII-4:: CCW12p-CyBBEN∆46-PGI1t)
BBE-1N29∆46-F 751	CCTTGTTAACCAGAACTTTGGGTACTACACCTTCAGATGACAGTGG	Construction of cassette (XII-4:: CCW12p-CyBBEN29∆46-PGI1t)
BBE-1N29∆46-R 752	CCACTGTCATCTGAAGGTGTAGTACCCAAAGTTCTGGTTAACAAGG
VOSP-BBE1-F 791	CATTATTGCCATTGGCCTTGTTGTTGGTCAGCGCCAACCAAGTTGCTGCAGACGCTCATCACTTGTTGAGTT	Construction of cassette (XII-4:: CCW12p-Vocuole SP-CyBBEN∆29-PGI1t)
CCW12p-VOSP-R 792	CGCTGACCAACAACAAGGCCAATGGCAATAATGCTTTCAAGCTGAACATTTTGTTTATTGATATAGTGTTTAAG
BBE1-ePTS1-R 793	atttggatcttctacctcttcccaatgaaccggatccAAACATTGCGTTATTTTCTTCT	Construction of cassette (XII-4:: CCW12p-CyBBE-ePTS1-PGI1t)
ePTS1-PGI1t-F 794	ccggttcattgggaagaggtagaagatccaaattgTAAACAAATCGCTCTTAAATATAT
BBE1-GS-R 1308	gctaccACTaccAAACATTGCGTTATTTTCTTCTT	Construction of cassette (XII-4:: CCW12p-CyBBE_C36WBP1-PGI1t)
BBE1-WBP1 36-F 1311	TGAAGAAGAAAATAACGCAATGTTTggtAGTggtagcGTTTATATTAGCGCCATTTGTGG
WBP1 111-PGI1t-R 1310	TAATGTTCTTTAGGTATATATTTAAGAGCGATTTGTTTAGTTTGTTTTTTTGAATGTTTC
CCW12p-SPalg5-R 1306	AAGGCTACTAAGAGCGTAAAAAAGACAGTGTTTCTGTTCTCAATCAGGAATCTCAACGCTCTCATTTTGTTTATTGATATAGTGTT	Construction of cassette (XII-4:: CCW12p-SPALG5_CyBBE-PGI1t)
SPalg5-BBE1-F 1307	ACACTGTCTTTTTTACGCTCTTAGTAGCCTTGGTGCTTTCACTGTATTTATTGGTCTATTTATTTGACGCTCATCACTTGTTGAGT
CCW12p-Gots-F 917	CTGTCATTCGCTTAAACACTATATCAATAAACAAAATGTCTGCTTCAACTCATTCGCA	Construction of cassette (XII-4:: CCW12p-GOTS_CyBBE-PGI1t)
Gots-BBE1-R 918	gctaccACTaccAGATCTTTTCTCGGGCAGAGACC
Gots-BBE1-F 919	ATGGTCTCTGCCCGAGAAAAGATCTggtAGTggtagcGAACCTAACCATCACTTGTTG
BBE1-ERTS-PGI1t-R 920	TTACAATTCGTCATGgctaccACTaccAAACATTGCGTTATTTTCTT	Construction of cassette (XII-4:: CCW12p-CyBBE_ERTS-PGI1t)
BBE1-ERTS-PGI1t-F 921	ACGCAATGTTTggtAGTggtagcCATGACGAATTGTAAACAAATCGCTCTTAAATATAT
CyBBE-His-ERTS-R 1819	TTACAATTCGTCATGgctaccACTaccATGGTGATGGTGATGATGAAACATTGCGTTATTTTC	Construction of cassette (XII-4:: CCW12p-CyBBE-His_ERTS-PGI1t)
His-ERTS-PGI1t-F 1203	ACCATCACCATggtAGTggtagcCATGACGAATTGTAAACAAATCGCTCTTAAATATAT
CyBBE-His-R 1822	TTAATGGTGATGGTGATGATGAAACATTGCGTTATTTTCTTC	Construction of cassettes (XII-4:: CCW12p-CyBBE-His-PGI1t and XII-4:: CCW12p-GOTS_CyBBE-His-PGI1t)
CyBBE-His-PGI1t-F 1823	GAAAATAACGCAATGTTTCATCATCACCATCACCATTAAACAAATCGCTCTTAAATATAT
CyBBE-VIML-R 1841	GAGCGATTTGTTTAcaacatgatgacgctaccACTaccAAACATTGCGTTATTTTCTTCT	Construction of cassette (XII-4:: CCW12p-CyBBE-GSGSVIML-PGI1t)
VIML-PGI1t-F 1842	ggtAGTggtagcgtcatcatgttgTAAACAAATCGCTCTTAAATATAT
LP1.T8-CCW12p-R 960	GAACTGCCCCTTTTGGACTAACCGTGTGGTTCATGGGTGGTTGTTTATGGACACGGCTTC	Amplication of various CyBBE variant for extra-copy integration in 416d or FgF20 locus
PGI1t-416d-R 961	TGTTAAAATAGTGAAGGAGCATGTTCGGCACACAGTGGACGTAGTTTAGTGTTTTTCTTC
FgF20-LP1.T8-F 962	TTTCTTGGAATCAGTACATAGCAGGTATGAGTTGTTAGAGCGAGAACCTCAGTTACTTTT
PGI1t-FgF20-R 963	TCAAATAAATTCGTTAAATAACGGTGTGTTGAAATGTTTAGTAGTTTAGTGTTTTTCTTC
CCW12p-GFP-F 761	TCTGTCATTCGCTTAAACACTATATCAATAAACAAAATGCGAATCCCCGGGTTAATTA	Construction of cassette (XII-4:: CCW12p-GFP-CyBBE-PGI1t)
GFP-BBE-1-R 762	TTCAACAAGTGATGGTTAGGTTCgctaccACTaccTTTGTATAGTTCATCCATGCCAT
GFP-BBE-1-F 763	ATGGCATGGATGAACTATACAAAggtAGTggtagcGAACCTAACCATCACTTGTTGAA
CCW12p-ThCoOMT-F 937	TCTTCTGTCATTCGCTTAAACACTATATCAATAAACAAAATGTCCGCCATAACTCCAAAC	Construction of cassette (XII-4:: CCW12p-ThCoOMT-CyBBE-PGI1t)
ThCoOMT-BBE1-R 938	GATCTTCAACAAGTGATGGTTAGGTTCgctaccACTaccGGCATATGCGACAATGATTGA
CCW12p-Cab3-F 939	TTCTGTCATTCGCTTAAACACTATATCAATAAACAAAATGACGGATGAAAAAGTGAACTC	Construction of cassette (XII-4:: CCW12p-CAB3-CyBBE-PGI1t)
Cab3-BBE1-R 940	TCTTCAACAAGTGATGGTTAGGTTCgctaccACTaccAACTTCGGTTTTCACGTCTTCCT
CCW12p-ScHPA2-F 906	CTGTCATTCGCTTAAACACTATATCAATAAACAAAATGTCCAACACTAGCGAAGATAA	Construction of cassette (XII-4:: CCW12p-HPA2-CyBBE-PGI1t)
ScHPA2-BBE1-R 907	gctaccACTaccATATCCCTTCCTCTTGTATAATA
ScHPA2-BBE1-F 908	TATTATACAAGAGGAAGGGATATggtAGTggtagcGAACCTAACCATCACTTGTTGAA
CCW12p-HSP104-F 941	TTCTGTCATTCGCTTAAACACTATATCAATAAACAAAATGAACGACCAAACGCAATTTAC	Construction of cassette (XII-4:: CCW12p-HSP104-CyBBE-PGI1t)
HSP104-BBE1-R 942	TCTTCAACAAGTGATGGTTAGGTTCgctaccACTaccATCTAGGTCATCATCAATTTCCA
pYX212-PsBUP1-F 1117	GATACCCGGGTCGACGCGTAAGCTTGTGGGCCCTATTAGACGGTACTATAAGGAGCT	Construction of cassette (XII-4:: pYX212t-PsBUP1-TDH3P + CCW12p-CyBBE_ERTS-PGI1t)
PsBUP1-TDH3p-R 1118	GAACTTAGTTTCGAATAAACACACATAAACAAACAAAATGATCATAGAAACTTTAGATA
pYX212-PsBUP6-F 1119	GGATACCCGGGTCGACGCGTAAGCTTGTGGGCCCTATTAAGGTTCTTCATGGTCATCT	Construction of cassette (XII-4:: pYX212t-PsBUP6-TDH3P + CCW12p-CyBBE_ERTS-PGI1t)
PsBUP6-TDH3p-R 1120	AACTTAGTTTCGAATAAACACACATAAACAAACAAAATGGCTACTTCAACTTTGAACA
CCW12p-SPkar-F 1199	CTGTCATTCGCTTAAACACTATATCAATAAACAAAATGTTTTTCAACAGACTAAGCGC	Construction of cassette (FgF20:: LP1.T8-CCW12p-SPkar-CAT1_ERTS-PGI1t)
SPkar-GS-CTA1-R 1200	gctaccACTaccACCTCTAACTAAAACATTGGAG
SPkar-CTA1-F 1201	CTCCAATGTTTTAGTTAGAGGTggtAGTggtagcTCGAAATTGGGACAAGAAAAAAATG
CTA1-His-R 1202	CGTCATGgctaccACTaccATGGTGATGGTGATGATGAAATTTGGAGTTACTCGAAAGC
His-ERTS-PGI1t-F 1203	ACCATCACCATggtAGTggtagcCATGACGAATTGTAAACAAATCGCTCTTAAATATAT
CAT1N241-R 1194	CGCAATTTTtccAGCCTCtccTATtggCAAATTCTTTATTCCTTGATCGG	Construction of cassette (FgF20:: LP1.T8-CCW12p-SPkar-CAT1N241_ERTS-PGI1t)
CAT1N241-F 1195	AAAGAATTTGccaATAggaGAGGCTggaAAAATTGCGGGATCCAATCCAGA
SPkar-CTT1-F 1204	TCCTCCAATGTTTTAGTTAGAGGTggtAGTggtagcAACGTGTTCGGTAAAAAAGAAGA	Construction of cassette (FgF20:: LP1.T8-CCW12p-SPkar-CTT1_ERTS-PGI1t)
CCW12p-BtBBE-F 577	CTGTCATTCGCTTAAACACTATATCAATAAACAAAATGGGTAAATCTAAGATCCCAT	Construction of cassette (XII-4:: CCW12p-BtBBE-PGI1t)
BtBBE-PGI1t-R 578	AATGTTCTTTAGGTATATATTTAAGAGCGATTTGTTTATCTTGAATCTTCCTTAGAT
CCW12p-CjBBE-F 579	CTGTCATTCGCTTAAACACTATATCAATAAACAAAATGAGAGCTACCCATACTATCA	Construction of cassette (XII-4:: CCW12p-CjBBE-PGI1t)
CjBBE-PGI1t-R 580	AATGTTCTTTAGGTATATATTTAAGAGCGATTTGTTTAGATAACTATATTACCTCTA
CCW12p-PsBBE-F 581	CTGTCATTCGCTTAAACACTATATCAATAAACAAAATGATGTGTAGATCATTGACCT	Construction of cassette (XII-4:: CCW12p-PsBBE-PGI1t)
PsBBE-PGI1t-R 582	AATGTTCTTTAGGTATATATTTAAGAGCGATTTGTTTACAATTCCTTTAACATATAG
PGI1t-LP2.T10-F 1057	TAATGTTCTTTAGGTATATATTTAAGAGCGATTTGTTGCTCCAAGTGTGTGACTCCTTC	Amplificaiton of repair fragment (PGI1t-LP2.T10-TDH3p) for Ps4'OMT deletion
LP2.T10-TDH3p-R 1058	AACTTAGTTTCGAATAAACACACATAAACAAACAAAGCTTCAAAGACGTGAGTGTGCAT
PGI1t-ERTS-R 1059	ggtAGTggtagcCATGACGAATTGTAAACAAATCGCTCTTAAATATATACC	Construction of cassette (PGI1t-ERTS_Ps4’OMT-SPCyBBE-TDH3p)
ERTS-Ps4'OMT-r-F 1060	GCGATTTGTTTACAATTCGTCATGgctaccACTaccTGGAAATGCTTCAATAACTGATT
Ps4OMT-r-R 1061	GGTTCTTTAGATGCAAAACCAGC
Ps4'OMT-BBE-29SP-F 1062	CTTGAGTAGCTGCAGCTGGTTTTGCATCTAAAGAACCACCCAAAGTTCTGGTTAACAAG
BBE-29SP-TDH3p-R 1063	GAACTTAGTTTCGAATAAACACACATAAACAAACAAAATGGAACCTAACCATCACTTGT
BBE-GS-Ps4'OMT-F 1064	gctaccACTaccTGGAAATGCTTCAATAACTGATTG	Construction of cassette (PGI1t-ERTS_CyBBE-Ps4’OMT-SPCyBBE-TDH3p)
BBE-GS-Ps4'OMT-R 1065	CAATCAGTTATTGAAGCATTTCCAggtAGTggtagcGACGCTCATCACTTGTTGAGTTG
Ps4'OMT-GS-BBE1-F 1066	GCTGCAGCTGGTTTTGCATCTAAAGAACCgctaccACTaccAAACATTGCGTTATTTTCT	Construction of cassette (PGI1t-ERTS_Ps4’OMT-CyBBE-TDH3p)
BBE1-TDH3p-R 1067	AACTTAGTTTCGAATAAACACACATAAACAAACAAAATGGAACCTAACCATCACTTGTT
Ps4'OMT-GS-CYB5-F 1068	CTGCAGCTGGTTTTGCATCTAAAGAACCgctaccACTaccTTCGTTCAACAAATAATAAG	Construction of cassette (PGI1t-Ps4’OMT-CYB5-TDH3p)
CYB5-TDH3p-R 1069	AACTTAGTTTCGAATAAACACACATAAACAAACAAAATGCCTAAAGTTTACAGTTACCA
FgF7 us-LP2.T10-F 1243	ATTTAATAGAATGGATTAATCGTAATTTTCAGAAACGTAGTGCTCCAAGTGTGTGACTCC	Construction of cassette (FgF7:: LP2.T10-PDC1p-INO2-ENO2t)
ENO2t-FgF7 ds-R 1244	TGCTTGTATACTATGTATACCTAATGTTATAGGATTCGGCAGGTATCATCTCCATCTCCC
PDC1p-INO2-F 1239	ACCTCACGCAAAATAACACAGTCAAATCAATCAAAATGCAACAAGCAACTGGGAACGA
INO2-ENO2t-R 1240	GCAGAAAAGACTAATAATTCTTAGTTAAAAGCACTTCAGGAATCATCCAGTATGTGCT
INO2 L119A-R 1241	CGTGCTCgcCAATCCCGAACTGGAAGGAGACAA	Construction of cassette (FgF7:: LP2.T10-PDC1p-INO2*-ENO2t)
INO2 L119A-F 1242	TTGTCTCCTTCCAGTTCGGGATTGgcGAGCACGAATGAATCGAATGCCA
PDC1p-CPR5-F 1245	ACCTCACGCAAAATAACACAGTCAAATCAATCAAAATGAAGCTTCAATTTTTTTCCTT	Construction of cassette (FgF7:: LP2.T10-PDC1p-CPR5-ENO2t)
CPR5-ENO2t-R 1246	AGCAGAAAAGACTAATAATTCTTAGTTAAAAGCACTTTAGAGTTCATCGTGGGCTGCTT
PDC1p-sHAC1-F 1247	AACCTCACGCAAAATAACACAGTCAAATCAATCAAAATGGAAATGACTGATTTTGAACT	Construction of cassette (FgF7:: LP2.T10-PDC1p-sHAC1-ENO2t)
sHAC1-ENO2t-R 1248	ATCATTCAATTCAAATGAATTCAAACCTGACTGCGCTTCTGGATTACGCCAATTGTCAAG
sHAC1-ENO2t-F 1249	CAGGTTTGAATTCATTTGAATTGAATGATTTCTTCATCACTTCATGAAGTGCTTTTAACTAAGAATTATT
PDC1p-ERD1-F 1299	AACCTCACGCAAAATAACACAGTCAAATCAATCAAAATGGAGAAAAGCGAAAGTAATTC	Construction of cassette (FgF7:: LP2.T10-PDC1p-ERD1-ENO2t)
ERD1-ENO2t-R 1300	GCAGAAAAGACTAATAATTCTTAGTTAAAAGCACTTTATTTGCTTGCAAACTTAATAT
PDC1p-ERD2-F 1301	AACCTCACGCAAAATAACACAGTCAAATCAATCAAAATGAATCCGTTTAGAATCTTAGG	Construction of cassette (FgF7:: LP2.T10-PDC1p-ERD2-ENO2t)
ERD2-ENO2t-R 1302	GCAGAAAAGACTAATAATTCTTAGTTAAAAGCACTTTATTTTGGCAGTTTGAAACCCT
PAH1-LP3.T7-F 1254	TAAGAAACATACAGGGAAGAAATTACTGAAGATAGACACATCGGTCGATTCCTCTAATACATCCAACACT	Amplificaiton of repair fragment (PAH1 us-LP3.T7-PAH1 ds) for PAH1 deletion
LP3.T7-PAH1-R 1255	CTTAATATGCAGTATGGATCGTTATAAATAATATTCGGCTACAAGAATCTGTGTGGATGTTCCCATTACA
OPI1-LP3.T7-F 1258	TTAAAGCGTGTGTATCAGGACAGTGTTTTTAACGAAGATACTAGTCATTGCCTCTAATACATCCAACACT	Amplificaiton of repair fragment (OPI1 us-LP3.T7-OPI1 ds) for OPI1 deletion
LP3.T7-OPI1-R 1259	TATAATATTATTACTGGTGGTAATGCATGAAAGACCTCAATCTGTCTCGGGTGTGGATGTTCCCATTACA
GCN2-LP3.T7-F 1266	ATTTTTTTTTTCAATAATTTTCCGTTCCCCTTAACACATACTATGTATAACCTCTAATACATCCAACACT	Amplificaiton of repair fragment (GCN2 us-LP3.T7-GCN2 ds) for GCN2 deletion
LP3.T7-GCN2-R 1267	TACTTTACCTTTAACTGATGCGTTATAGCGCCGCACAGATCTTTAAAGGCGTGTGGATGTTCCCATTACA
DER1-LP3.T7-F 1272	TACAGCAGAGATTTCGTCACCAACAGAAGAAAAGCTAAAGCCCAAGCAATCCTCTAATACATCCAACACT	Amplificaiton of repair fragment (DER1 us-LP3.T7-DER1 ds) for DER1 deletion
LP3.T7-DER1-R 1273	AAGCGTTCACTTTTGTTATTGGTTTTTGGTAAATAAAAACGGCCTTTCCTTTCCTCGCTGTGGGCCCCTC
HRD1-LP3.T7-F 1278	ATCTATCAATTGCAATTTGTAAGAGAAGGGGAGAAAGACAAAATAATAATCCTCTAATACATCCAACACT	Amplificaiton of repair fragment (HRD1 us-LP3.T7-HRD1 ds) for OPI1 deletion
LP3.T7-HRD1-R 1279	CAGTAGTTTTTTTCTTTAAAAAAAACTATGTATAATATAAAACATGCAATGTGTGGATGTTCCCATTACA
PEP4-LP3.T7-F 1284	GTGACCTAGTATTTAATCCAAATAAAATTCAAACAAAAACCAAAACTAACCCTCTAATACATCCAACACT	Amplificaiton of repair fragment (PEP4 us-LP3.T7-PEP4 ds) for OPI1 deletion
LP3.T7-PEP4-R 1285	CTCTCTAGATGGCAGAAAAGGATAGGGCGGAGAAGTAAGAAAAGTTTAGCGTGTGGATGTTCCCATTACA
XI-2 us-F 583	TAACTCTTCGTATGAGGATTTTC	Construction of cassette (XI-2:: PDC1p-TfS9OMT-ENO2t + IDP1t-CjCAS-GPM1p + TPI1p-PsTNMT-ADH1t + FBA1t-PsMSH-PGK1p)
XI-2 us-PDC1p-R 584	ACATCAGCGGAACATATGCTCACCCAGTCGCATGTTCTATGGCACATTTTTCTGTTG
XI-2 us-PDC1p-F 585	CATGCGACTGGGTGAGCATATGTT
PDC1p-TfS9OMT*-R 586	TTTGATTGATTTGACTGTGTTAT
PDC1p-TfS9OMT*-F 587	CCTCACGCAAAATAACACAGTCAAATCAATCAAAATGGCTTTGCAAGAAGGTGTTAA
TfS9OMT*-ENO2t-R 588	GCAGAAAAGACTAATAATTCTTAGTTAAAAGCACTTTAACTAGCAACACCGGCGGTT
IDP1t-CjCAS-r-F 1091	AAAAAAAGTGGTAGATTGGGCTACGTAAATTCGATTAGACATTTCTACCTGCAATTC
CjCAS-GPM1p-r-R 1092	TTCTTAATAATCCAAACAAACACACATATTACAATAATGGAAATGAATCCATTGTTAG
CjCoOMT-GPM1p-r-F 591	TATTGTAATATGTGTGTTTGTTTGG
GPM1p-XI-2 ds-r-R 592	TAGTCGTGCAATGTATGACTTTAA
GPM1p-TPI1p-F 1093	TGCTCACAAATCTTAAAGTCATACATTGCACGACTAGTTTAAAGATTACGGATATTTAA
TPI1p-PsTNMT-F 1094	TCTATAACTACAAAAAACACATACATAAACTAAAAATGGGTTCTATCGACGAAGTCA
PsTNMT-ADH1t-R 1095	ATTTAATAATAAAAATCATAAATCATAAGAAATTCGCTTACTTCTTCTTGAATAACAAT
FBA1t-PsMSH-r-F 1096	CTCATTAAAAAACTATATCAATTAATTTGAATTAACTTAGATTTCCAATCTTGGTTTA
PsMSH-PGK1p-r-R 1097	GAAGTAATTATCTACTTTTTACAACAAATATAACAAAATGAGAACCGAATCAATCAAGA
PGK1p-XI-2-F 1098	AATGCCTATTGTGCAGATGTTATAATATCTGTGCGTCCACAAGTAAAGCTCGTTGACCA
XI-2 ds-R 594	ATGGTTGAAAAGGTTACAGAGG
IDP1t-CyCAS-r-F 1099	AAAAAAAAGTGGTAGATTGGGCTACGTAAATTCGATTAATTTATATTTGGACTTGAA	Construction of cassette (XI-2:: PDC1p-TfS9OMT-ENO2t + IDP1t-CyCAS-GPM1p + TPI1p-PsTNMT-ADH1t + FBA1t-PsMSH-PGK1p)
CyCAS-GPM1p-R 1100	TTCTTAATAATCCAAACAAACACACATATTACAATAATGTTTGTTGCAGTCGTTGAAAT
PDC1p-EcCFS-F 1101	ACCTCACGCAAAATAACACAGTCAAATCAATCAAAATGGAAGAATCATTGTGGGTTG	Construction of cassette (XI-2:: PDC1p-EcCFS/ CyCFS-ENO2t + IDP1t-EcSPS/ CySPS-GPM1p + TPI1p-PsTNMT-ADH1t + FBA1t-PsMSH-PGK1p)
EcCFS-ENO2t-R 1102	AGCAGAAAAGACTAATAATTCTTAGTTAAAAGCACTTTACAATTGAGTTCTAGGTGTA
IDP1t-EcSPS-F 1103	AAAAAAAAGTGGTAGATTGGGCTACGTAAATTCGATTAGTTTCTTCTATTAATTCTA
EcSPS-GPM1p-R 1104	TTCTTAATAATCCAAACAAACACACATATTACAATAATGGAAGAAATGAAGATCTTGA
IDP1t-CySPS-F 1105	AAAAAAAAGTGGTAGATTGGGCTACGTAAATTCGATTAATAACCATTGATACTTGTA
CySPS-GPM1p-R 1106	TTCTTAATAATCCAAACAAACACACATATTACAATAATGTTTGAAGCTGTTGCCGAAA
PDC1p-CyCFS-F 1107	AACCTCACGCAAAATAACACAGTCAAATCAATCAAAATGGAAGGTTCTTTTTGGATTG
CyCFS-ENO2t-R 1108	AGCAGAAAAGACTAATAATTCTTAGTTAAAAGCACTTTAGTTGACTCTTGGAGTAATT
XII-1 us-F 601	GTTGAGCTCTGTCCTTCATGGAC	Construction of cassette (XII-1:: DIT1t-His-McDBOX1-PDC1p)
XII-1 us-DIT1t-r-R 602	GAAGGCGGGCGTTCAGAAAAGCGTTGCGGAGTAACGAAAGAACCGAACCGATGCCAA
XII-1 us-DIT1t-r-F 603	GTTACTCCGCAACGCTTTTCTGAA
DIT1t-McDBOX1-F 1026	AAAAGGTAGACCAATGTAGCGCTCTTACTTTATTAATGGTGATGGTGATGATGACTAGTGATGGAAGGTATTGA
McDBOX1-PDC1p-1027	CTCACGCAAAATAACACAGTCAAATCAATCAAAATGGGTTTCTCAAAATCCGCCA
PDC1p-r-XII-1 ds-F 609	ACATCAGCGGAACATATGCTCACCCAGTCGCATGGTTCAGTTTAGTGCTCTGTCTGA
XII-1 ds-R 610	TGATGACTGTTTCTCAATCTTTAT
DIT1t-McDBOX2-F 1028	AAAAGGTAGACCAATGTAGCGCTCTTACTTTATTAATGGTGATGGTGATGATGACTGGTTATGGAAGGAATTGA	Construction of cassette (XII-1:: DIT1t-His-McDBOX2-PDC1p)
McDBOX2-PDC1p-R 1029	CTCACGCAAAATAACACAGTCAAATCAATCAAAATGGGTTACTTCTCTAGATCTT
DIT1t-AmSTOX-r-F 606	ACAAAAAGGTAGACCAATGTAGCGCTCTTACTTTATTAAATAACGATATTTATAGCT	Amplification of gene AmSTOX
AmSTOX-PDC1p-r-R 607	ACCTCACGCAAAATAACACAGTCAAATCAATCAAAATGATACCTAACTCTTCATCCA
DIT1t-BwSTOX-r-F 611	ACAAAAAGGTAGACCAATGTAGCGCTCTTACTTTATTAACTGGAAAAAGGTGGAATA	Amplification of gene BwSTOX
BwSTOX-PDC1p-r-R 612	ACCTCACGCAAAATAACACAGTCAAATCAATCAAAATGTCTAAAATGGCCTCTTCAA
DIT1t-CjTHBO-r-F 613	ACAAAAAGGTAGACCAATGTAGCGCTCTTACTTTATTATTTCTTAGCTTCAGCTAAT	Amplification of gene CjTHBO
CjTHBO-PDC1p-r-R 614	ACCTCACGCAAAATAACACAGTCAAATCAATCAAAATGATGGGTATTTCTTCATTGG
DIT1t-PsFADOX5-r-F 801	ACAAAAAGGTAGACCAATGTAGCGCTCTTACTTTATCATTGTTTACCCCAAGTAGAG	Amplification of gene PsFADOX5
PsFADOX5-PDC1p-r-R 802	ACCTCACGCAAAATAACACAGTCAAATCAATCAAAATGATGATGAGTAGTTCTAACA
XII-1 us-F 601	GTTGAGCTCTGTCCTTCATGGAC	Construction of cassette (XII:: DIT1t-AmSTOX-ScHPA2-PDC1p)
AmSTOX-ScHPA2-r-R 911	TATTATACAAGAGGAAGGGATATggtAGTggtagcATACCTAACTCTTCATCCAGTTC
ScHPA2-BBE1-R 907	gctaccACTaccATATCCCTTCCTCTTGTATAATA
ScHPA2-PDC1p-r-R 912	ACCTCACGCAAAATAACACAGTCAAATCAATCAAAATGTCCAACACTAGCGAAGATAA
PDC1p-TfS9OMT*-R 586	TTTGATTGATTTGACTGTGTTAT
XII-1 ds-R 610	TGATGACTGTTTCTCAATCTTTAT
PsFADOX5-ScHPA2-r-R 916	TATTATACAAGAGGAAGGGATATggtAGTggtagcATGATGATGAGTAGTTCTAACA	Construction of cassette (XII:: DIT1t-PsFADOX5-ScHPA2-PDC1p)
AmSTOX-SOMT2-r-R 913	TGCACGTTATAGAATTCCAAAAGggtAGTggtagcATACCTAACTCTTCATCCAGTTC	Construction of cassette (XII:: DIT1t-AmSTOX-CySOMT-PDC1p)
AmSTOX-SOMT2-r-F 914	gctaccACTaccCTTTTGGAATTCTATAACGTGCA
XI-2 us-PDC1p-F 585	CATGCGACTGGGTGAGCATATGTT
PDC1p-r-XII-1 ds-F 609	ACATCAGCGGAACATATGCTCACCCAGTCGCATGGTTCAGTTTAGTGCTCTGTCTGA
PsFADOX5-SOMT2-r-R 915	TGCACGTTATAGAATTCCAAAAGggtAGTggtagcATGATGATGAGTAGTTCTAACA	Construction of cassette (XII:: DIT1t-PsFADOX5-CySOMT-PDC1p)
XII-1 us-F 601	GTTGAGCTCTGTCCTTCATGGAC	Construction of cassette (XII-1:: DIT1t-CjTHBO-GOTS-PDC1p)
CjTHBO-GOTS-R 992	AATGGTCTCTGCCCGAGAAAAGATCTggtAGTggtagcATGGGTATTTCTTCATTGGT
Gots-BBE1-R 918	gctaccACTaccAGATCTTTTCTCGGGCAGAGACC
XII-1 ds-R 610	TGATGACTGTTTCTCAATCTTTAT
XII-1 us-F 601	GTTGAGCTCTGTCCTTCATGGAC	Construction of cassette (XII-1:: DIT1t-ERTS_CjTHBO-PDC1p)
DIT1t-ERTS-R 996	ggtAGTggtagcCATGACGAATTGTAATAAAGTAAGAGCGCTACATTGGTC
ERTS-CjTHBO-F 999	CTCTTACTTTATTACAATTCGTCATGgctaccACTaccTTTCTTAGCTTCAGCTAATG
XII-1 ds-R 610	TGATGACTGTTTCTCAATCTTTAT
PDC1p-CCW12p-F 1109	TCACATCAGCGGAACATATGCTCACCCAGTCGCATGCCACCCATGAACCACACGGTTAG	Construction of cassette (XII-1:: DIT1t-His-McDBOX2-PDC1p + CCW12p-EcP6H-TDH2t)
CCW12p-EcP6H-F 1110	TTCTGTCATTCGCTTAAACACTATATCAATAAACAAAATGGACAGTTTGATGTTGGCCT
EcP6H-TDH2t-R 1111	AAAACTAAATCATTAAAGTAACTTAAGGAGTTAAATTTATTCATACAACTTATAATGC
TDH2t-XII-1 ds-F 1112	AAAGCACTTAGTATCACACTAATTGGCTTTTCGCGTTCAGTTTAGTGCTCTGTCTGA
CCW12p-McP6H1-F 1113	TTCTGTCATTCGCTTAAACACTATATCAATAAACAAAATGGCTGCCTTGTTAGCTTTGG	Construction of cassette (XII-1:: DIT1t-His-McDBOX2-PDC1p + CCW12p-McP6H-TDH2t)
McP6H1-TDH2t-R 1114	AAAACTAAATCATTAAAGTAACTTAAGGAGTTAAATTTAATATTCATACAACTTTGGA
CCW12p-CYP125-F 1115	TCTGTCATTCGCTTAAACACTATATCAATAAACAAAATGGACTTCTCATTGATACAAT	Construction of cassette (XII-1:: DIT1t-His-McDBOX2-PDC1p + CCW12p-CyP6H-TDH2t)
CYP125-TDH2t-R 1116	AAAACTAAATCATTAAAGTAACTTAAGGAGTTAAATTTAATAATCATATAATGTTGAT
TDH2t-FgF20 ds-R 1186	TCAAATAAATTCGTTAAATAACGGTGTGTTGAAATGTTTAGCGAAAAGCCAATTAGTGTG	Construction of cassette for overexpression of rate-limiting P450s in module IV or module V
TDH2t-FBA1t-R 1187	CTCTTCGAGTTCTTTGTAAAGTCTTTCATAGTAGCTTACGGCGAAAAGCCAATTAGTGTG
PGK1p-IDP1t-R 1188	CTTATCAAGGTTCCCCAAGTTCGGATCATTACCATCACGCACAGATATTATAACATCTGC
PGK1p-PDC1p-R 1189	CACATCACATCAGCGGAACATATGCTCACCCAGTCGCATGACGCACAGATATTATAACAT
FBA1t-R 1190	CGTAAGCTACTATGAAAGACTTTA
SEC16p-GPD-F 1323	AGACTTTCTTCTTTTAAGTGCTTTCTCCTTCTCTCACTGTCTTATCGCTGtcattatcaatactcgccattt	Amplification of GPD promoter for replacing SEC16 promoter
GPD-SEC16-R 1324	TGCTTCAACTTCTTCTTTTGGTTTTTCCTTTTCTTGGCTTCAGGTGTCATtcgaaactaagttctggtgttt
SEC16p-TEF1p-F 1326	AGACTTTCTTCTTTTAAGTGCTTTCTCCTTCTCTCACTGTCTTATCGCTGcatagcttcaaaatgtttctac	Amplification of TEF promoter for replacing SEC16 promoter
TEF1p-SEC16-R 1327	TGCTTCAACTTCTTCTTTTGGTTTTTCCTTTTCTTGGCTTCAGGTGTCATactagttctagaaaacttagatt
FgF20-PDC1p-F 753	CCATTTTTTTTTTCTTGGAATCAGTACATAGCAGGTATGAGTTGTTAGAGCATGCGACTGGGTGAGCATATGTT	Construction of cassette (FgF20 us:: PDC1p-TfS9OMT-ENO2t-IDP1t-CjCoOMT-GPM1p)
PDC1p-TfS9OMT*-R 586	TTTGATTGATTTGACTGTGTTAT
PDC1p-TfS9OMT*-F 587	CCTCACGCAAAATAACACAGTCAAATCAATCAAAATGGCTTTGCAAGAAGGTGTTAA
TfS9OMT*-ENO2t-R 588	GCAGAAAAGACTAATAATTCTTAGTTAAAAGCACTTTAACTAGCAACACCGGCGGTT
ENO2t-PsCNMT-r-R	AGTGCTTTTAACTAAGAATTATTA
ENO2t-IDP1t-r-R 301	ATCAAGGTTCCCCAAGTTCGGATCATTACCATCAGGTATCATCTCCATCTCCCATA
IDP1t-r-F	GATGGTAATGATCCGAACTTGG
IDP1t-r-v-R	TCGAATTTACGTAGCCCAATCTA
IDP1t-CjCoOMT-r-F 589	AAAAAAAGTGGTAGATTGGGCTACGTAAATTCGATTATGAGTAAGCGACAATGATA
CjCoOMT-GPM1p-r-R 590	TCTTAATAATCCAAACAAACACACATATTACAATAATGGATACTCCAAACACATTCC
CjCoOMT-GPM1p-r-F 591	TATTGTAATATGTGTGTTTGTTTGG
GPM1p-FgF20-R 754	CACCACTTTCTCAAATAAATTCGTTAAATAACGGTGTGTTGAAATGTTTATAGTCGTGCAATGTATGACTTTAA
IDP1t-ThCoOMT-r-F 595	AAAAAAAAGTGGTAGATTGGGCTACGTAAATTCGATTAGGCATATGCGACAATGATT	Amplification of gene ThCoOMT
ThCoOMT-GPM1p-r-R 596	TCTTAATAATCCAAACAAACACACATATTACAATAATGTCCGCCATAACTCCAAACA
PDC1p-SOMT-2-F 597	CCTCACGCAAAATAACACAGTCAAATCAATCAAAATGGATGCTCCAGTTAACTATT	Amplification of gene CySOMT
SMOT-2-ENO2t-R 598	GCAGAAAAGACTAATAATTCTTAGTTAAAAGCACTTTACTTTTGGAATTCTATAACG
IDP1t-CjCAS-r-F 1091	AAAAAAAGTGGTAGATTGGGCTACGTAAATTCGATTAGACATTTCTACCTGCAATTC	Amplification of gene CjCAS
CjCAS-GPM1p-r-R 1092	TTCTTAATAATCCAAACAAACACACATATTACAATAATGGAAATGAATCCATTGTTAG
XII-4 us-F 571	GTATCCGGCTGTTCCTTCATAGCC	Construction of cassette (XII-4:: CCW12p-BBE-1-PGI1t-PDC1p-TfS9OMT-ENO2t-IDP1t-SOMT2-GPM1p)
XII-5-PGI1t-r-F	GTAGTTTAGTGTTTTTCTTCCA
PGI1t-PDC1p-F 769	CATCGATTTGCAAGAAAGATACTCGCACTGGAAGAAAAACACTAAACTACCATGCGACTGGGTGAGCATATGT
IDP1t-r-v-R	TCGAATTTACGTAGCCCAATCTA
IDP1t-r-F	GATGGTAATGATCCGAACTTGG
GPM1p-XII-4 ds-R 771	GGGTAACATACCTCCGTGAGGCATCCTTTTATTTGACTCTAATGGGGAATTAGTCGTGCAATGTATGACTTTA
P416 Plasmid construction
AmpR-m-F1 41	agccggtgagcgtggatcgcgcggtatcattgcagcact	Assembly of plasmid (P416-GPD-AmSTOX-His)
AmpR-m-R1 42	gcaatgataccgcgcgatccacgctcaccggctccagat
GPD-p416-R 470	tcgaaactaagttctggtgttttaa
CYC1t-p416-F 471	tcatgtaattagttatgtcacgctta
GPD-AmSTOX-F 853	ttaaaacaccagaacttagtttcgaATGATACCTAACTCTTCATCCA
AmSTOX-His-R 901	gacataactaattacatgaTTAATGGTGATGGTGATGATGAATAACGATATTTATAGCTT
GPD-BwSTOX-F 858	ttaaaacaccagaacttagtttcgaATGTCTAAAATGGCCTCTTCAA	Assembly of plasmid (P416-GPD-BwSTOX-His)
BwSTOX-His-CYC1t-R 929	tgacataactaattacatgaTTAATGGTGATGGTGATGATGACTGGAAAAAGGTGGAATA
GPD-CjTHBO-F 862	ttaaaacaccagaacttagtttcgaATGATGGGTATTTCTTCATTGG	Assembly of plasmid (P416-GPD-CjTHBO-His)
CjTHBO-His-R 1023	gacataactaattacatgaTTAATGGTGATGGTGATGATGTTTCTTAGCTTCAGCTAATG
GPD-PsFADOX5-F 866	ttaaaacaccagaacttagtttcgaATGATGATGAGTAGTTCTAACA	Assembly of plasmid (P416-GPD-PsFADOX5-His)
PsFADOX5-His-R 903	gacataactaattacatgaTCAATGGTGATGGTGATGATGTTGTTTACCCCAAGTAGAGA
GPD-BtBBE-F 1024	ttaaaacaccagaacttagtttcgaATGGGTAAATCTAAGATCCCATC	Assembly of plasmid (P416-GPD-BtBBE-His)
BtBBE-His-R 1025	gacataactaattacatgaTTAATGGTGATGGTGATGATGTCTTGAATCTTCCTTAGATT
GPD-CyBBE-F 904	ttaaaacaccagaacttagtttcgaATGGAACCTAACCATCACTTGT	Assembly of plasmid (P416-GPD-CyBBE-His)
CyBBE-CYC1t-R 905	tgacataactaattacatgaTTAATGGTGATGGTGATGATGAAACATTGCGTTATTTTCT
ERTS-His-R 968	gacataactaattacatgaTTAATGGTGATGGTGATGATGCAATTCGTCATGgctaccAC	Assembly of plasmid (P416-GPD-CyBBE_ERTS-His)
GPD-GOTS-F 967	ttaaaacaccagaacttagtttcgaATGTCTGCTTCAACTCATTCGCA	Assembly of plasmid (P416-GPD-GOTS_CyBBE-His)
Gots-BBE1-R 918	gctaccACTaccAGATCTTTTCTCGGGCAGAGACC
Gots-BBE1-F 919	ATGGTCTCTGCCCGAGAAAAGATCTggtAGTggtagcGAACCTAACCATCACTTGTTG
GPD-FLX1-F 1003	ttaaaacaccagaacttagtttcgaATGGTCGATCACCAGTGGACGCC	Assembly of plasmid (P416-GPD-FLX1)
FLX1-CYC1t-R 1004	aagcgtgacataactaattacatgaCTAAAGCCTATGCTTAAGGTTCT
GPD-FLC1-F 1005	ttaaaacaccagaacttagtttcgaATGCAAGTACTAGTGACGCTCTG	Assembly of plasmid (P416-GPD-FLC1)
FLC1-CYC1t-R 1006	aagcgtgacataactaattacatgaTTACAAATAATCAGGATCCAGGA
GPD-FLC2-F 1007	ttaaaacaccagaacttagtttcgaATGATCTTCCTAAACACCTTCGC	Assembly of plasmid (P416-GPD-FLC2)
FLC2-CYC1t-R 1008	aagcgtgacataactaattacatgaTTACAAATATGGGTTGTTGTTGC
GPD-YOR365C-F 1009	ttaaaacaccagaacttagtttcgaATGCTTCCCATTAAAGTCTTCTC	Assembly of plasmid (P416-GPD-YOR365C)
YOR365C-CYC1t-R 1010	aagcgtgacataactaattacatgaTCACATATACAGATATTCACAGT
GPD-FLC3-F 1011	ttaaaacaccagaacttagtttcgaATGAGATTTCTTCAGGTTTATAA	Assembly of plasmid (P416-GPD-FLC3)
FLC3-CYC1t-R 1012	aagcgtgacataactaattacatgaTCACATAAATCCTTCATCGAAGA
GPD-MCH5-F 1013	ttaaaacaccagaacttagtttcgaATGAGCTCAGACAGTTTAACGCC	Assembly of plasmid (P416-GPD-MCH5)
MCH5-CYC1t-R 1014	aagcgtgacataactaattacatgaTTAAAATCTGACCCACTTGAAGC
GPD-BsRibc-F 1015	ttaaaacaccagaacttagtttcgaATGAAGACGATACATATTACACA	Assembly of plasmid (P416-GPD-BsRibc)
BsRibc-CYC1t-R 1016	aagcgtgacataactaattacatgaTTATTTCCGCAAATTGCTGAAAT
GPD-BsRiba-F 1017	ttaaaacaccagaacttagtttcgaATGTTTCATCCGATAGAAGAAGC	Assembly of plasmid (P416-GPD-BsRiba)
BsRiba-CYC1t-R 1018	aagcgtgacataactaattacatgaTTAGAAATGAAGTAAATGACCTA
GPD-mPRDX4-F 1236	ttaaaacaccagaacttagtttcgaATGAGATTTCCAAGTATTTTCA	Assembly of plasmid (P416-GPD-α-mPRDX4_ERTS)
mPRDX4-CYC1t-R 1237	taagcgtgacataactaattacatgaTTATAACTCGTCATGGTCGAAAT
GPD-FAD1-F 1019	ttaaaacaccagaacttagtttcgaATGCAGTTGAGCAAGGCTGCTGA	Assembly of plasmid (P416-GPD-FAD1 + FMN1)
FAD1-IDP1t-R 1020	GTAGATTGGGCTACGTAAATTCGATTAATTCTTGATCCTGCCTGCTC
CCW12p-FMN1-F 1021	CTTAAACACTATATCAATAAACAAAATGTTTACGTGGACTATTTATGT
FMN1-CYC1t-R 1022	aagcgtgacataactaattacatgaCTATAATTGTTGTTTGAATACTT
GPD-BBE1-F 904	ttaaaacaccagaacttagtttcgaATGGAACCTAACCATCACTTGT	Assembly of plasmid (P416-GPD-CyBBE-GFP_ERTS + ELO3-mRuBy2)
BBE-1-GFP-R 758	CTGTTAATTAACCCGGGGATTCGgctaccACTaccAAACATTGCGTTATTTTCTTCTT
BBE-1-GFP-F 759	AAGAAGAAAATAACGCAATGTTTggtAGTggtagcCGAATCCCCGGGTTAATTAACAG
GFP-GS-IDP1t-R 949	AAGTGGTAGATTGGGCTACGTAAATTCGATTACAATTCGTCATGgctaccACTaccTTTGTATAGTTCATCCATGCC
IDP1t-r-v-R	TCGAATTTACGTAGCCCAATCTA
CCW12p-DODC-R1	TGTTTATTGATATAGTGTTTAAGCGAAT
CCW12p-Elo3-F 947	GTCATTCGCTTAAACACTATATCAATAAACAAAATGAACACTACCACATCTACTGTT
GS-mRuBy2-F 948	ggtAGTggtagcGTTTCTAAGGGTGAAGAATTGAT
Elo3-GS-mRuby2-R 950	ATCAATTCTTCACCCTTAGAAACgctaccACTaccAGCTTTCCTGGAAGAGACCTTGG
mRuby2-CYC1t-R 951	aatgtaagcgtgacataactaattacatgaTTATTTGTATAATTCATCCATAC
GFP-IDP1t-R 953	AAAGTGGTAGATTGGGCTACGTAAATTCGATTATTTGTATAGTTCATCCATG	Assembly of plasmid (P416-GPD-CyBBE-GFP + VPH1-mRuBy2)
CCW12p-Vph1-F 956	CTGTCATTCGCTTAAACACTATATCAATAAACAAAATGGCAGAGAAGGAGGAAGCGAT
Vph1-GS-mRuby2-R 957	ATCAATTCTTCACCCTTAGAAACgctaccACTaccGCTTGAAGCGGAAGAGCTTGCAC
GPD-Golgi-BBE1-F 952	tagttttaaaacaccagaacttagtttcgaATGTCTGCTTCAACTCATTCGCA	Assembly of plasmid (P416-GPD-GOTS_CyBBE-GFP + CHS5-mRuBy2)
CCW12p-Chs5-F 954	GTCATTCGCTTAAACACTATATCAATAAACAAAATGTCTTCAGTTGATGTACTGTT
Chs5-GS-mRuby2-R 955	AATCAATTCTTCACCCTTAGAAACgctaccACTaccTTTCTTTTTCCCTTTCTTCTTAT
GPD-sSAR1-F 1317	ttaaaacaccagaacttagtttcgaATGGCTGGTTGGGATATTTTTGGTTGGTTCAGAGATGTGTTGGCTTCCCTT	Assembly of plasmid (P416-GPD-sSAR1)
sSAR1-CYC1t-R 1318	taagcgtgacataactaattacatgaTTAAATATATTGAGATAACCATT
gRNA Plasmid construction
AmpR-m-F1 41+A571:B599A571:B619A57A571:B622	agccggtgagcgtggatcgcgcggtatcattgcagcact	Assembly of plasmid (pMEL10-BsaI)
AmpR-m-R1 42	gcaatgataccgcgcgatccacgctcaccggctccagat
SNR52p-NCS-R	TGAACCTTCAACAGAGGTCTCTgatcatttatctttcactgcggagaag
SNR52p-NCS-F	gcagtgaaagataaatgatcAGAGACCTCTGTTGAAGGTTCACCAGAAT
NCS-gRNA-R	tattttaacttgctatttctagctctaaaacAGAGACCTGTTCAACCAATTTGTATCTG
vector-gRNA-F	accctcactaaagggaacaaaagctggagcttctgttttagagctagaaatagcaag
AmpR-m-F1 41	agccggtgagcgtggatcgcgcggtatcattgcagcact	Assembly of plasmid (pMEL10-ARI1 + ADH6 + YPR1)
AmpR-m-R1 42	gcaatgataccgcgcgatccacgctcaccggctccagat
Vector backbone-F	GATCATTTATCTTTCACTGCGGAGAAG
Vector backbone-R	GTTTTAGAGCTAGAAATAGCAAGTTAAAATAAGGCTAGTC
BsaI-ari1-gRNA-F	AAAGGTCTCAGATCAATTAGCATAGGATTTTCCGgttttagagctagaaatagcaag
SNR52p-adh6-gRNA-R	AAAGGTCTCACGAGGTGAAGTGgatcatttatctttcactgcgga
SNR52p-adh6-gRNA-F	AAAGGTCTCACTCGAGAACTGTgttttagagctagaaatagcaag
SNR52p-ypr1-gRNA-R	AAAGGTCTCTaaacCCATTCCAGTGTTGGGTTTCgatcatttatctttcactgcgga
BsaI-ydc541c-gRNA-F	AAAGGTCTCAGATCGGCACCCAAAATAGATAGAGgttttagagctagaaatagcaag	Assembly of plasmid (pMEL10-YDR541C + AAD3)
SNR52p-aad3-gRNA-R	AAAGGTCTCTAAACCACCTATTACATTCCGCCTGgatcatttatctttcactgcgga
BsaI-gre2-gRNA-F	AAAGGTCTCAGATCTAGAATACGGAATTTTCTCGgttttagagctagaaatagcaag	Assembly of plasmid (pMEL10-GRE2 + HFD1)
SNR52p-hfd1-gRNA-R	AAAGGTCTCTaaacTTTAGATAATCAATATGCCTgatcatttatctttcactgcgga
LP3.T7-gRNA-F 490	tctccgcagtgaaagataaatgatcATTGTACCCCAGCGGCGGCGgttttagagctagaaatagcaagtt	Assembly of plasmid (pMEL10-LP3.T7)
LP3.T7-gRNA-R 491	aacttgctatttctagctctaaaacCGCCGCCGCTGGGGTACAATgatcatttatctttcactgcggaga
LP2.T10-gRNA-F 493	tctccgcagtgaaagataaatgatcTCCCCAATCGTGGAGTGAAGgttttagagctagaaatagcaagtt	Assembly of plasmid (pMEL10-LP2.T10)
LP2.T10-gRNA-R 494	aacttgctatttctagctctaaaacCTTCACTCCACGATTGGGGAgatcatttatctttcactgcggaga
LP1.T8-gRNA-F 496	tctccgcagtgaaagataaatgatcTAAGTCCGCGGATAACCATTgttttagagctagaaatagcaagtt	Assembly of plasmid (pMEL10-LP1.T8)
LP1.T8-gRNA-R 497	aacttgctatttctagctctaaaacAATGGTTATCCGCGGACTTAgatcatttatctttcactgcggaga
LP4.T9-gRNA-F 499	tctccgcagtgaaagataaatgatcGTAGCCCAACAGGAGCACATgttttagagctagaaatagcaagtt	Assembly of plasmid (pMEL10-LP4.T9)
LP4.T9-gRNA-R 500	aacttgctatttctagctctaaaacATGTGCTCCTGTTGGGCTACgatcatttatctttcactgcggaga
TRP3-gRNA1-F1 424	AAAGGTCTCAgatcCTAATCTATAGCAGATATTAgtttAGAGACCATA	Assembly of plasmid (pMEL10-TRP3)
TRP3-gRNA1-R1 425	TATGGTCTCTaaacTAATATCTGCTATAGATTAGgatcTGAGACCTTT
PHA2-gRNA1-F1 426	AAAGGTCTCAgatcATATAATACGCAGAAAGAACgtttAGAGACCATA	Assembly of plasmid (pMEL10-PHA2)
PHA2-gRNA1-R1 427	TATGGTCTCTaaacGTTCTTTCTGCGTATTATATgatcTGAGACCTTT
TYR1-gRNA2-F1 457	AAAGGTCTCAgatcATAATTGGTCTGGGTGATATgtttAGAGACCATA	Assembly of plasmid (pMEL10-TYR1)
TYR1-gRNA2-R1 458	TATGGTCTCTaaacATATCACCCAGACCAATTATgatcTGAGACCTTT
ARO10-gRNA1-F 518	tctccgcagtgaaagataaatgatcATGAACAGAAAACGAACAATgttttagagctagaaatagcaagtt	Assembly of plasmid (pMEL10-ARO10)
ARO10-gRNA1-R 519	aacttgctatttctagctctaaaacATTGTTCGTTTTCTGTTCATgatcatttatctttcactgcggaga
PsCPR-gRNA1-F 551	tctccgcagtgaaagataaatgatcAATTCAATCGAATCTATGTTgttttagagctagaaatagcaagtt	Assembly of plasmid (pMEL10-PsCPR)
PsCPR-gRNA1-R 552	aacttgctatttctagctctaaaacAACATAGATTCGATTGAATTgatcatttatctttcactgcggaga
106a-gRNA-F 667	gcagtgaaagataaatgatcATACGGTCAGGGTAGCGCCCgttttagagctagaaatagc	Assembly of plasmid (pMEL10-106a)
106a-gRNA-R 668	gctatttctagctctaaaacGGGCGCTACCCTGACCGTATgatcatttatctttcactgc
416d-gRNA-F 670	gcagtgaaagataaatgatcTAGTGCACTTACCCCACGTTgttttagagctagaaatagc	Assembly of plasmid (pMEL10-416d)
416d-gRNA-R 671	gctatttctagctctaaaacAACGTGGGGTAAGTGCACTAgatcatttatctttcactgc
FgF7-gRNA-F 673	gcagtgaaagataaatgatcTATCCTGAATGTTCTCTCCCgttttagagctagaaatagc	Assembly of plasmid (pMEL10-FgF7)
FgF7-gRNA-R 674	gctatttctagctctaaaacGGGAGAGAACATTCAGGATAgatcatttatctttcactgc
FgF20-gRNA-F 679	gcagtgaaagataaatgatcGTTAGAGCTGTTACAAGTTAgttttagagctagaaatagc	Assembly of plasmid (pMEL10-FgF20)
FgF20-gRNA-R 680	gctatttctagctctaaaacTAACTTGTAACAGCTCTAACgatcatttatctttcactgc
PsCPR-gRNA2-F 554	tctccgcagtgaaagataaatgatcACAGTTGCATCAATGTTAATgttttagagctagaaatagcaagtt	Assembly of plasmid (pMEL10-Ps4'OMT)
PsCPR-gRNA2-R 555	aacttgctatttctagctctaaaacATTAACATTGATGCAACTGTgatcatttatctttcactgcggaga
BsaI-416d-gRNA-F 958	AAAGGTCTCAgatcTAGTGCACTTACCCCACGTTgttttagagctagaaatagcaag	Assembly of plasmid (pMEL10-416d + FgF20)
FgF20-gRNA-R 959	AAAGGTCTCTaaacTAACTTGTAACAGCTCTAACgatcatttatctttcactgcgga
PAH1-gRNA-F 1252	gcagtgaaagataaatgatcTGATTGAGGGGGGCTTGATGgttttagagctagaaatagc	Assembly of plasmid (pMEL10-PAH1)
PAH1-gRNA-R 1253	gctatttctagctctaaaacCATCAAGCCCCCCTCAATCAgatcatttatctttcactgc
OPI1-gRNA-F 1256	gcagtgaaagataaatgatcTGTCGCGGGCGATTGCCAAGgttttagagctagaaatagc	Assembly of plasmid (pMEL10-OPI1)
OPI1-gRNA-R 1257	gctatttctagctctaaaacCTTGGCAATCGCCCGCGACAgatcatttatctttcactgc
GCN2-gRNA-F 1264	gcagtgaaagataaatgatcAATGTTATAGAAGATTCAACgttttagagctagaaatagc	Assembly of plasmid (pMEL10-GCN2)
GCN2-gRNA-R 1265	gctatttctagctctaaaacGTTGAATCTTCTATAACATTgatcatttatctttcactgc
DER1-gRNA-F 1270	gcagtgaaagataaatgatcAGTCTCCGGATTGTGGATCCgttttagagctagaaatagc	Assembly of plasmid (pMEL10-DER1)
DER1-gRNA-R 1271	gctatttctagctctaaaacGGATCCACAATCCGGAGACTgatcatttatctttcactgc
HRD1-gRNA-F 1276	gcagtgaaagataaatgatcCGTTAGGAGTTGCCATAGTAgttttagagctagaaatagc	Assembly of plasmid (pMEL10-HRD1)
HRD1-gRNA-R 1277	gctatttctagctctaaaacTACTATGGCAACTCCTAACGgatcatttatctttcactgc
PEP4-gRNA-F 1282	gcagtgaaagataaatgatcGACTTTTGCAGCAACTTGGTgttttagagctagaaatagc	Assembly of plasmid (pMEL10-PEP4)
PEP4-gRNA-R 1283	gctatttctagctctaaaacACCAAGTTGCTGCAAAAGTCgatcatttatctttcactgc
GAL1p-gRNA2-F 640	tctccgcagtgaaagataaatgatcACCTCTATACTTTAACGTCAgttttagagctagaaatagcaagtt	Assembly of plasmid (pMEL10-GAL1p)
GAL1p-gRNA2-R 641	aacttgctatttctagctctaaaacTGACGTTAAAGTATAGAGGTgatcatttatctttcactgcggaga
