# Supplementary material for: De novo production of protoberberine and benzophenanthridine alkaloids through metabolic engineering of yeast
Source: Nat Commun. 2024 Oct 9;15:8759. doi: 10.1038/s41467-024-53045-3 (PMC11464499; doi:10.1038/s41467-024-53045-3)
Supplement: Supplementary file 6 — Supplementary Data 3 [file 41467_2024_53045_MOESM6_ESM.xlsx]

## Sheet: Sheet1
Gene name	Source	NCBI Accession Number	Codon-optimized sequence
DODC	Pseudomonas putida	DAA64376.1	ATGACACCAGAACAATTCAGACAATACGGTCATCAATTGATCGATTTGATCGCTGATTACAGACAAACTGTTGGTGAAAGACCAGTTATGGCACAAGTTGAACCAGGTTATTTGAAAGCTGCATTACCAGCAACAGCTCCACAACAAGGTGAACCATTTGCTGCAATTTTAGATGATGTTAACAATTTGGTTATGCCAGGTTTGTCACATTGGCAACATCCAGATTTCTACGGTTACTTCCCATCTAACGGTACATTGTCTTCAGTTTTGGGTGACTTTTTGTCAACTGGTTTAGGTGTTTTGGGTTTATCATGGCAATCTTCACCAGCTTTGTCTGAATTAGAAGAAACTACATTGGATTGGTTGAGACAATTGTTAGGTTTATCTGGTCAATGGTCA…
CYP76AD1	Beta vulgaris	AET43289.1	ATGGATCACGCAACATTAGCTATGATATTAGCAATTTTGTTTATTTCATTTCATTTTATTAAATTATTATTCTCACAACAAACAACAAAATTGTTACCTCCAGGTCCTAAACCTTTACCAATTATTGGTAATATCTTGGAAGTAGGAAAGAAGCCTCATAGATCATTTGCAAATTTGGCTAAGATCCACGGTCCTTTAATCTCTTTGAGGTTAGGATCAGTTACCACCATTGTTGTATCATCTGCTGATGTCGCCAAAGAGATGTTCTTGAAGAAGGATCACCCTTTATCAAACAGGACAATTCCAAATTCAGTAACTGCTGGTGACCACCACAAATTGACTATGTCTTGGTTGCCTGTTTCACCTAAATGGAGAAACTTCAGAAAGATAACTGCTGTT…
CYP76AD5	Beta vulgaris	AJD87473.1	ATGGATAATACAACATTAGCCTTAATTTTATCATCATTGTTCGTATGTTTCCAATTGATAAGGTCATTTATTAATCATGCTAAGAAATCAAATAAATTGCCACCTGGTCCTAAGAGAATGCCAATTTTCGGTAATATCTTTGACTTGGGAGAGAAGCCTCATAGATCATTCGCAAATTTGGCCAAAATTCATGGTCCTTTGGTTTCATTGCAATTGGGTTCTGTTACAACCGTAGTAGTATCATCTGCCGATGTTGCAAAGGAAATGTTCTTAAAGAACGACCAAGCTTTGGCTAATAGGACTATACCAGACTCTGTTAGAGCTGGTGATCACGATAAATTATCAATGTCATGGTTACCAGTATCAGCCAAGTGGAGGAATTTGAGGAAAATATCTGCT…
AtC3H	Arabidopsis thaliana	NP_001030991.2	ATGACTAAAAATTACCCAACAGTTTCTGAAGATTACAAGAAAGCTGTTGAAAAGTGTAGAAGAAAGTTGAGAGGTTTGATCGCAGAAAAGAATTGTGCTCCAATTATGGTTAGATTAGCATGGCATTCTGCTGGTACTTTTGATTGTCAATCAAGAACTGGTGGTCCATTTGGTACAATGAGATTTGATGCTGAACAAGCACATGGTGCTAACTCTGGTATCCATATCGCATTGAGATTGTTGGATCCAATCAGAGAACAATTCCCAACTATCTCATTCGCTGATTTCCATCAATTGGCAGGTGTTGTTGCTGTTGAAGTTACAGGTGGTCCAGATATTCCATTTCATCCAGGTAGAGAAGATAAACCACAACCACCACCAGAAGGTAGATTGCCAGAT…
ZmC3H	Zea Mays	ACG46606.1	ATGGCTAAAAATTACCCAACTGTTTCTGCAGAATACTCAGAAGCTGTTGAAAAGGCAAGAAGAAAGTTGAGAGCTTTGATCGCAGAAAAATCTTGTGCTCCATTGATGTTAAGATTGGCTTGGCATTCAGCAGGTACATTTGATGTTTCTTCAAGAACTGGTGGTCCATTCGGTACAATGAAGCATCAATCTGAATTAGCTCATGGTGCTAATGCAGGTTTGGATATCGCAGTTAGATTGTTGGAACCAATTAAAGAAGAATTCCCAATCTTGTCATATGCTGATTTTTACCAATTGGCTGGTGTTGTTGCAGTTGAAGTTACTGGTGGTCCAGAAATTCCATTTCATCCAGGTAGAGAAGATAAACCACAACCACCACCAGAAGGTAGATTACCAGAT…
PaHpaB	Pseudomonas aeruginosa	WP_003104533.1	ATGAAACCAGAAGATTTTAGAGCATCAGCTACTAGACCTTTTACTGGTGAAGAATATTTGGCTTCTTTGAGAGATGATAGAGAAATCTATATCTATGGTGACAGAGTTAAAGATGTTACATCTCATCCAGCTTTTAGAAATGCTGCAGCTTCAATGGCTAGATTGTACGATGCATTGCATGATCCACAATCAAAGGAAAAGTTGTGTTGGGAAACTGATACTGGTAACGGTGGTTACACTCATAAGTTTTTCAGATACGCAAGATCAGCTGATGAATTAAGACAACAAAGAGATGCAATTGCTGAATGGTCTAGATTGACTTATGGTTGGATGGGTAGAACACCAGATTACAAAGCAGCTTTTGGTTCTGCATTGGGTGCTAATCCAGGTTTCTACGGT…
PaHpaC	Pseudomonas aeruginosa	WP_058166060.1	ATGTCTCAATTAGAACCAAGACAACAAGCTTTTAGAAATGCTATGGCACATTTGTCTGCTGCAGTTAATGTTATTACTTCAAATGGTCCAGCAGGTAGATGTGGTATTACTGCTACAGCAGTTTGTTCTGTTACTGATTCACCACCAACATTGATGTTGTGTATCAACAGAAACTCTGAAATGAATACTGTTTTTAAAGCTAACGGTAGATTGTGTGTTAACGTTTTGTCAGGTGAACATGAAGAAGTTGCTAGACATTTTGCTGGTATGACAGAAGTTCCAATGGAAAGAAGATTTGCTTTACATGATTGGAGAGAAGGTTTAGCAGGTTTGCCAGTTTTACATGGTGCTTTGGCAAATTTGCAAGGTAGAATTGCTGAAGTTCAAGAAATCGGTACA…
SeHpaC	Salmonella enterica	WP_001195556.1	ATGCAAGTTGATGAACAAAGATTGAGATTCAGAGATGCAATGGCTTCTTTAGCTGCAGCTGTTAATATTGTTACTACAGCAGGTCATGCTGGTAGATGTGGTATTACTGCAACAGCTGTTTGTTCTGTTACTGATACACCACCATCAGTTATGGTTTGTATCAACGCAAACTCAGCTATGAACCCAGTTTTCCAGGGTAACGGTAGATTGTGTATCAACGTTTTGAACCATGAACAAGAATTGATGGCAAGACATTTTGCTGGTATGACTGGTATGGCTATGGAAGAAAGATTTCATCAACCATGTTGGCAAAATGGTCCATTGGGTCAACCAGTTTTAAATGGTGCATTGGCTGGTTTAGAAGGTGAAATTTCTGAAGTTCAAACTATCGGTACACAT…
AtPAT	Arabidopsis thaliana	NP_565529.1	ATGGCATCACAATCTTCAGTCGCCGTAATCTCCAGTGCTGCAGCCAGAGGTGAATCTTTCCCAGATTCTAAGAAACCTATTGGTTCCGTTAGATTCCAACAACCATTGAGATTATCTTTTTCATACTGTAAGTCAGGTAATATGTCTTCAAGAATTTGCGCAATGGCCAAGCCTAACGATGCTGAAACTTTGTCCAGTTCTGTTGACATGTCCTTGAGTCCAAGAGTCCAATCCTTAAAACCTAGTAAGACTATGGTCATAACAGATTTGGCTGCAACTTTAGTACAATCTGGTGTTCCAGTCATCAGATTAGCCGCTGGTGAACCAGATTTCGACACACCTAAAGTTGTCGCTGAAGCAGGTATCAATGCTATCAGAGAAGGTTTTACAAGATACACC…
BvPAT1	Beta vulgaris	KMS97510.1	ATGCAATTGAGATGTTGCAGTCCAACTTTATCTCATAGACACTTCCATTTGGGTAACCCTGCTGCATTGGATCACTTAAGATCTATCTCATTATCTTCACATTCTCCAGGTATTTTCTTTAAGTCCAGTAACATGAGAGAAGAACCTTTTGCTAGATTAAGAGTCACAAGATCCGATAGTACCTCTAATCCTGTAGAATTGGACATTTTGTTATCACCAAGAGTAAACTCAGTTAAACCTTCCAAGACAGTTGCAATCACCGATCAAGCAACTGCCTTAGTCCAAGCCGGTGTCCCAGTAATTAGATTGGCCGCTGGTGAACCAGATTTCGACACCCCTTCAGTTATAGCTGAAGCAGGTATAAATGCTATCCACGAAGGTCATACCAGATATACTCCT…
BvPAT2	Beta vulgaris	KMT14107.1	ATGGAATTGGATATGTCTTTGAACCCAAGAGTAAACTCATTGGAACCTTCCAAAACCGCTGTTATTGCAGAACAAGCCACTGACTTGCAACAAGCTGGTATTCCAGTTATATCATTAACTACAGGTCAACCAGATTTTGACACTCCTTCCATTATAGCTAAAGCAGGTATCAGAGCTATTGAAGGTTCTTGTACAAAGTATACCCCTATTGCTGGTACTGCAGAATTGAGAACTGCTATATGCCATAAATTGAAGGAAGAAAACGGTATATCATACACACCAGATGAAATCTTGGCTAGTAACGGTGCAAAGCAATCTATATTCCAAGCCGTATTAGCTGTTTGTAGTCCTGGTGACGAAGTCATCATTCCAGCACCTTATTGGGTATCTTATTTGGAT…
BvADHα	Beta vulgaris	AST12932.1	ATGATTTCTTTGTCTTCTTTTCATCCATCCAGTACTACAGCAACAGCCACCGCTGCAGCCGCTACCACTCATCCACCTCAACAATGTCCTGCTTTTTCTTCACCACCTAGTCACTTGTCTTTACCATTGAGACATCCTAGACAACACTTAGTTGTCAGATGCGGTGGTGGTGGTTCTGCAAGTGAATCTGTCTTTAATAGAGATTCCGCAGCCACTAGAGTAAGTAACGATCATTTGGACGTTTCCAAAAGAGATGTCAAATTGAAGATCGCTATAATCGGTTTCGGTAACTTCGGTCAATTCTTGGCAAAGACTATGGCCAAGCAAGGTCACAGAGTCTTAGCCTATTCAAGATCCGATTACTCAAGAGCTGCAAAGGAAATAGGTGTTGAATACTTC…
MjADHα	Mirabilis jalapa	AMR60658.1	ATGATTGCTATAGTCGGTTTCGGTAACTTCGGTCAATTCTTGGGTAAAGAAATCGTCAAGCAAGGTCATACTGTATTAGCTTATAGTAGATCTGATTACTTGAGAGCTGCACACAACATTGGTGTTAAATTTTTCTCCGACGCAGATGACTTGTGTGAAGAACATCCACAAGTAATCTTGTTGTGCACCTCAATATTGTCCACTGAAAGAGTTTTGAGATCTTTGCCTTTGCACAGATTGAGAAGATCAACATTGATGGTTGATGTCTTGTCCGTTAAGGAATTTCCAAGAAGTTTGTTTTTACAATTGTTACCACCTGATTTCGACATATTATGTACCCATCCAATGTTTGGTCCTGATTCTGGTAAAGCAGGTTGGGGTGGTTTGCCATTTGTTTTC…
MtncADH	Medicago truncatula	ARV76496.1	ATGTCCAATAGTCCATCTTTGAAGATAGGTATCGTTGGTTTTGGTTCATTCGGTCAATTCTTGGCTAAGACAATGATCAAGCAAGGTCATACATTAACCGCAACTAGTAGAACAGATTATTCTCACACCTGTTTGCAATTAGGTATCCAATTTTTCAGAGACGTTGGTACTTTCATTGAAGCCAATAACGATGTCATCTTGATTTGTACTTCAATCATGTCCTTTACAAAGGTATTATCTTCAATGCCATTGGCATGCTTGAAGAAACCTACTACATTGTTCGTTGACGTCTTATCCGTTAAGGAACATCCAAGAGAAGTATTGTTAAGAGTTTTGCCTGAAGAAAGTGATATTTTGTGTACCCACCCAATGTTCGGTCCTGAATCTGGTAAAAATGGT…
GmncADH	Glycine max	KRH14892.1	ATGTCCACCTGGAGTTTGAAAATAGGTGTTGTCGGTTTTGGTTCTTTCGGTCAATTTTTGGCCAAAACAATGATCAAGCAAGGTCATACCTTAAGAGCTACTTCAAGAACCGACTATTCATTGTTATGTTTGCCAATGGGTATTCAATTTTTCAGAGATGTTGCTGCATTCTTGGAAGCAGATAACGACGTCATCTTAGTATGTACATCTATCTTGTCTTTATCAGAAGTCTTATCTTCAATGCCTTTGACCTGCTTGAAGAGATCTACTTTGTTCGTAGATGTTTTGTCAGTCAAGGAACATCCAAGAAACTTGTTAATCAAGGTATTGCCTGAAGAATCCGATATTTTATGTACTCACCCAATGTTCGGTCCTGATTCTGGTAAAGACGGTTGGCAA…
EncA	Myxococcus xanthus	WP_026114001.1	ATGCCATTAGAACCACATTTTATGCCAGATTTCTTGGGTCATGCTGAAAATCCATTGAGAGAAGAAGAATGGGCAAGATTGAATGAAACTGTTATTCAAGTTGCTAGAAGATCTTTGGTTGGTAGAAGAATTTTGGATATATATGGTCCATTGGGTGCAGGTGTTCAAACAGTTCCATACGATGAATTTCAAGGTGTTTCACCAGGTGCTGTTGATATTGTTGGTGAACAAGAAACTGCTATGGTTTTTACAGATGCAAGAAAGTTTAAAACTATCCCAATCATCTATAAGGATTTCTTGTTGCATTGGAGAGATATTGAAGCTGCAAGAACACATAATATGCCATTAGATGTTTCTGCTGCAGCTGGTGCAGCTGCATTATGTGCTCAACAAGAAGAT…
PcAAS	Petroselinum crispum	AAA33860.1	ATGGGTTCTATCGATAATTTGACAGAAAAATTAGCTTCACAATTCCCAATGAACACTTTGGAACCAGAAGAGTTTAGAAGACAAGGTCACATGATGATCGATTTCTTGGCAGATTACTACAGAAAGGTTGAAAACTACCCAGTTAGATCTCAAGTTTCACCAGGTTACTTGAGAGAAATTTTACCAGAATCTGCTCCATACAACCCAGAATCATTGGAAACTATCTTGCAAGATGTTCAAACAAAGATCATCCCAGGTATCACTCATTGGCAATCTCCAAATTTCTTTGCTTACTTTCCATCTTCAGGTTCTACAGCAGGTTTCTTGGGTGAAATGTTGTCAACTGGTTTTAATGTTGTTGGTTTTAATTGGATGGTTTCTCCAGCTGCAACAGAATTG…
RrAAS	Rhodiola Salidroside	AUI41111.1	ATGGGTTCTTTGCCATCACCAAACGATCCATCTAACACTTTTAATCCAATGGATTTGACTGAATTGTCTACAGAATCAAAATTGGTTGTTGATTTCATCACACAATATTACCAAACTTTAGAAACAAGACCAGTTCAACCAAGAGTTAAACCAGGTTTCTTGACTGGTCAATTACCAGATAAAGCTCCATTCCATGGTGAATCTATGGAAGTTATTTTGTCAGATGTTAACGAAAAGATTGTTCCAGGTTTGACACATTGGCAATCTCCAAATTTTCATGCATATTTTCCAGCTTCTTCATCTAATGCAGGTTTGTTGGGTGAATTGTTATGTTCTGGTTTGTCAGTTATTGGTTTTACTTGGTCATCTTCACCAGCTGCAACAGAATTAGAAAACGTT…
PsAAAD*	Papaver somniferum	AAC61842.1	ATGGGTTCATTACCAACTAACAATTTGGAATCTATTTCATTATGTTCTCAAAACCCATTAGATCCAGATGAGTTTAGAAGACAAGGTCACATGATTATTGATTTCTTGGCTGATTACTACAAGAACGTTGAAAACTACCCAGTTAGATCACAAGTTGAACCAGGTTATTTGAAGAAAAGATTGCCAGAATCAGCTCCATATAATCCAGAATCTATTGAAACTATTTTAGAAGATGTTACAAACGATATTATCCCAGGTTTGACTCATTGGCAATCTCCAAACTACTTCGCTTACTTCCCATCTTCAGGTTCAATTGCAGGTTTCTTGGGTGAAATGTTGTCTACAGGTTTTAATGTTGTTGGTTTTAATTGGATGTCTTCACCAGCTGCAACTGAATTA…
PsNCS3	Papaver somniferum	AKF41585.1	ATGAGAAAAGTTATTAAATACGATATGGAAGTTGCTGTTTCTGCAGATTCAGTTTGGGCTGTTTACTCTTCACCAGATATTCCAAGATTGTTGAGAGATGTTTTGTTGCCAGGTGTTTTCGAAAAATTGGATGTTATCGAGGGTAATGGTGGTGTTGGTACTGTTTTAGATATTGTTTTTCCACCAGGTGCAGTTCCAAGATCTTACAAGGAAAAGTTCGTTAACATTGATAGAGAAAAGAGATTGAAGGAAGTTATTATGATCGAAGGTGGTTATTTGGATATGGGTTGTACTTTCTACTTAGATAGAATACATGTTGTTGAAAAGACTAAGTCTTCATGTGTTATCGAATCTTCAATCGTTTACGATGTTAAAGAAGAATGTGCTGATGCAATGTCT…
PbNCS5	Papaver bracteatum		ATGATGAGAAAAGTTATTAAATACGATATGGAAGTTGCTACTTCTGCAGATTCAGTTTGGGCTGTTTACTCTTCACCAGATATTCCAAGATTGTTGAGAGATGTTTTGTTGCCAGGTGTTTTCGAAAAATTGGATGTTATCGAGGGTAATGGTGGTGTTGGTACAGTTTTGGATATTGCTTTTCCACCAGGTGCAGTTCCAAGATCTTACAAGGAAAAGTTCGTTAACATTGATAGAGTTAAAAGATTAAAAGAAGTTATTATGATCGAAGGTGGTTATTTGGATATGGGTTGTACTTTCTACTTGGATAGAATACATGTTGTTGAAAAGACTCCATCTTCATGTGTTATCGAATCTTCAATCGTTTATGAAGTTGAAGAAGAATACGCTGATGCAATG…	Li J et al. Genes encoding norcoclaurine synthase occur as tandem fusions in the Papaveraceae. Sci Rep 2016, 6:39256
BtNCS	Berberis thunbergii		ATGGTTGTCGCTGCATCTGCAGATGACGTATGGGCCATCTATTCTTCACATGATTTGCCAAAGTTGATCGTCAAGTTGTTGCCTTCCGTTTTTAAAAGTATCGAAATCGTTGAAGGTGACGGTGGTTTGGGTACCGTATTAGACGTTAAATATCCACCTGGTTCTATTCCATTGCACTACAGAGAAAAGTTCATAACTATCGATAACGAAAAGAGATTGAAGGAAGTTAGACAAATAGAAGACGGTTTGTTGGCTTTGGGTTGTACATTCTACATGGATTCATTCCATATCTTAGAAAAAGACTGCCATCACGAATTTTTCCATATCCACGAAAAGAATTGTCACAAAAAGTGCATTATAAAGTCCACTACAGTCTACGAAATACCAGATGAATTGGCA…	Li J et al. Genes encoding norcoclaurine synthase occur as tandem fusions in the Papaveraceae. Sci Rep 2016, 6:39257
CjNCS	Coptis japonica	BAF45338.2	ATGAATGGTAGACCATTGTTGCATAGAGTTACTAAGGAAGAAACAGTTATGTTGTATCATGAATTGGAAGTTGCTGCATCTGCTGATGAAGTTTGGTCTGTTGAAGGTTCACCAGAATTGGGTTTACATTTGCCAGATTTGTTACCAGCTGGTATCTTCGCAAAGTTCGAAATCACTGGTGACGGTGGTGAAGGTTCAATTTTAGATATGACATTTCCACCAGGTCAATTTCCACATCATTATAGAGAAAAGTTCGTTTTCTTTGATCATAAGAACAGATACAAATTGGTTGAACAAATTGATGGTGACTTTTTCGATTTGGGTGTTACTTACTACATGGATACAATCAGAGTTGTTGCAACTGGTCCAGATTCTTGTGTTATTAAATCAACTACAGAA…
Ps6OMT	Papaver somniferum	AAQ01669.1	ATGGAAACTGTCTCAAAAATCGACCAACAAAATCAAGCCAAAATCTGGAAGCAAATCTACGGTTTCGCTGAATCCTTAGTATTAAAGTGTGCTGTTCAATTAGAAATCGCAGAAACATTGCATAACAACGTTAAGCCAATGTCTTTGTCAGAATTGGCTTCTAAATTGCCAGTTGCACAACCAGTTAACGAAGATAGATTGTTTAGAATCATGAGATATTTGGTTCACATGGAATTGTTTAAAATCGATGCTACTACACAAAAGTACTCATTAGCTCCACCAGCAAAATACTTGTTAAGAGGTTGGGAAAAATCTATGGTTGATTCAATCTTGTGTATCAACGATAAGGATTTCTTGGCACCATGGCATCATTTGGGTGACGGTTTGACTGGTAATTGT…
PsCNMT	Papaver somniferum	AAP45316.1	ATGCAATTGAAGGCTAAGGAAGAATTGTTGAGAAACATGGAATTGGGTTTGATCCCAGATCAAGAAATCAGACAATTGATCAGAGTTGAATTGGAAAAGAGATTGCAATGGGGTTACAAGGAAACTCATGAAGAACAATTGTCTCAATTGTTAGATTTGGTTCATTCATTGAAGGGTATGAAGATGGCTACAGAAATGGAAAATTTGGATTTGAAATTGTACGAAGCACCAATGGAATTTTTGAAGATCCAACATGGTTCTAACATGAAGCAATCAGCTGGTTACTACACTGATGAATCTACTACATTAGATGAAGCTGAAATCGCAATGTTGGATTTGTACATGGAAAGAGCTCAAATTAAAGATGGTCAATCAGTTTTGGATTTGGGTTGTGGTTTG…
EcNMCH	Eschscholzia californica	AAC39452.1	ATGGGTACTTCTACAGTTGCTTTAATTGCAGTTATTATTTCTTCAATCTTGTATTTGTTGTTTGGTGGTTCAGGTCATAAAAATTTGCCACCAGGTCCAAAACCATGGCCAATTGTTGGTAATTTGTTACAATTGGGTGAAAAACCACATGCTCAATTTGCAGAATTAGCTCAAACTTATGGTGACATTTTTACTTTGAAGATGGGTACTGAAACAGTTGTTGTTGCTTCTACTTCTTCAGCTGCATCAGAAATCTTGAAGACACATGATAGAATTTTGTCTGCAAGATACGTTTTCCAATCTTTTAGAGTTAAGGGTCATGTTGAAAATTCTATCGTTTGGTCAGATTGTACTGAAACATGGAAGAATTTGAGAAAGGTTTGTAGAACTGAATTGTTT…
PsCPR	Papaver somniferum	AAC05021.1	ATGGGTTCTAACAATTTGGCTAATTCAATCGAATCTATGTTGGGTATTTCAATCGGTTCTGAATACATCTCTGATCCAATTTTCATTATGGTTACTACAGTTGCATCAATGTTAATTGGTTTTGGTTTCTTTGCTTGTATGAAGTCTTCATCTTCACAATCAAAGCCAATCGAAACTTACAAGCCAATCATCGATAAAGAAGAAGAAGAAATCGAAGTTGATCCAGGTAAAATTAAATTGACAATTTTCTTTGGTACTCAAACAGGTACTGCAGAAGGTTTCGCTAAAGCATTAGCTGAAGAAATTAAAGCAAAGTACAAGAAAGCTGTTGTTAAGGTTGTTGATTTGGATGATTATGCTGCAGAAGATGATCAATACGAAGAAAAATTGAAGAAAGAA…
Ps4’OMT	Papaver somniferum	AAP45314.1	ATGGGTTCTTTAGATGCAAAACCAGCTGCAGCTACTCAAGAAGTTTCAATTAAAGATCAAGCACAATTGTGGAACATCATCTATGGTTTCGCTGATTCTTTGGTTTTGAGATGTGCAGTTGAAATCGGTATCGCTGATATTATTAAAAATAATGATGGTGCAATTACTTTAGCTCAATTGGCAGCTAAATTGCCAATCACAAACGTTTCTTCAGATTATTTGTACAGAATGGTTAGATATTTGGTTCATTTGAACATCATCGAACAAGAAACTTGTAATGGTGGTGTTGAAAAGGTTTACTCTTTGAAGCCAGTTGGTACATTGTTATTGAGAGATGCTGAAAGATCAATGGTTCCAATGATCTTGGGTATGACTCAAAAGGATTTCATGGTTTCTTGG…
ATR1	Arabidopsis thaliana	AAK96879.1	ATGACATCTGCTTTGTACGCATCAGACTTGTTTAAACAATTGAAGTCTATCATGGGTACCGATTCTTTGTCAGATGACGTTGTCTTAGTCATCGCTACTACATCATTGGCCTTAGTAGCTGGTTTCGTAGTTTTGTTATGGAAAAAGACCACTGCTGATAGATCTGGTGAATTGAAGCCATTGATGATCCCTAAGTCATTGATGGCAAAGGACGAAGATGACGATTTGGATTTGGGTTCCGGTAAAACTAGAGTTAGTATCTTTTTCGGTACCCAAACTGGTACAGCTGAAGGTTTTGCCAAAGCTTTGTCTGAAGAAATCAAGGCAAGATACGAAAAAGCTGCAGTTAAGGTCATTGATTTGGACGATTATGCCGCTGACGATGACCAATACGAAGAA…
ATR2	Arabidopsis thaliana	NP_194750.1	ATGTCCTCCTCTTCTTCATCATCCACCTCTATGATTGATTTGATGGCCGCTATTATCAAGGGTGAACCAGTTATAGTTTCTGATCCAGCTAATGCTTCTGCCTATGAATCTGTTGCTGCTGAATTATCCTCCATGTTGATCGAAAACAGACAATTCGCTATGATCGTCACTACCTCTATTGCTGTTTTGATTGGTTGCATCGTTATGTTGGTTTGGAGAAGATCTGGTTCTGGTAACTCTAAAAGAGTCGAACCATTGAAGCCATTGGTTATCAAACCTAGAGAAGAAGAAATTGACGACGGTAGAAAGAAGGTTACCATTTTCTTTGGTACTCAAACCGGTACTGCTGAAGGTTTTGCTAAAGCTTTGGGTGAAGAAGCTAAAGCCAGATACGAAAAG…
PsBBE	Papaver somniferum	AAC61839.1	ATGATGTGTAGATCATTGACCTTGAGATTTTTCTTGTTTATTGTCTTGTTGCAAACTTGTGTTAGAGGTGGTGACGTCAACGACAACTTGTTGTCTTCATGCTTGAACTCTCATGGTGTTCACAACTTCACTACATTGTCCACAGATACCAACAGTGACTACTTCAAGTTGTTACATGCTTCAATGCAAAACCCATTATTCGCAAAACCTACAGTATCCAAGCCAAGTTTTATAGTTATGCCTGGTTCTAAAGAAGAATTGTCCAGTACTGTTCATTGTTGCACAAGAGAATCATGGACCATCAGATTAAGATCCGGTGGTCACAGTTATGAAGGTTTGTCTTACACCGCTGATACTCCATTCGTAATCGTTGACATGATGAATTTGAACAGAATCTCT…
CjBBE	Coptis japonica	BAM44344.1	ATGAGAGCTACCCATACTATCATCTCTACTTTGATGTTGTTGTTTTTGTGTAATTTGACATGCTCCCAAAGTGAAGATGACTTACCATCTTGTTTGATCTTGCACGGTGTTTCAAACTACACTACACCTTTCATATCTAACTCAGACTACGATAGATTGTTGTACGTTTCCATGCAAAACCAAATTTTTACTAGATCTACATTCCCAAGACCTTCAGTTATCATATTGCCAGAATCTAAGGATCAATTGGTCAACACCATCTCCTGTTGCAGAAGAGGTAGTTGGACTATCAGATTGAGATCCGGTGGTCATAGTTACGAAGGTTTATCTCACACTGCTGATTCACCTTTCGTCATCATCGACATGATGAATTTGAACGGTGTATCTATTGACTTAGAT…
PsBUP1	Papaver somniferum	QBG64391.1	ATGATCATAGAAACTTTAGATATCTTAGGTCCAAATCAAAACGGTAACTCCGGTACACATACTCAAAAACCTATTAAGACTAGAAACTGGTTGTTGATAATTATCAACTGCGCTTTGGTCTTTTGTGGTGTCATTGGTGGTCCTTTGTTGATGAGATTATATTACTTGCATGGTGGTTCAAGAAAGTGGTTGTCCAGTTTCTTACAAACCGCTGGTTTTCCTGTTTTAATATTCCCATTGATCTTTTTATATATTAAGCCTAAGTTGTCAACCCAAAATAATGATCAATCTAGTTCCTTCTTCATGGAACCTAAGTTATTCTTGTGGTCTGCCATTGTCGGTATCGTATTTGGTGTCAGTAACTTTATGTATGCTTTAGGTTTGTCCTACTTACCTGTC…
PsBUP6	Papaver somniferum	QBG64396.1	ATGGCTACTTCAACTTTGAACACTGAAACTTTGGAATCCTTAGGTACTGCTCAAGACGGTAATTCCGAAACTCAAATCGAAAAGCCAAACAAGACTAAAAATAGATTAATGATAATTATAAATTGCGCCTTCGCTACCATAGGTGTAGTTGGTGGTCCTTTGTTAGTAAGATTGTACTATTTGCACGGTGGTACTAGAAAGTGGTTGACTTCCTTTTTACAATCAGCTGGTTTCCCTATCTTAATTGTACCATTGATCTTCTTATTCATACAATCCAAATTATTGACTAGAAAGAATGACCAATCCTCTCCATTCAGTTACATTGAACCTAAGTTGTTCTTATCATCCGCCGCTATAGGTGTCTTGTTCGGTGTCGATAATTTTATGTATTCATTGGGT…
TfS9OMT	Thalictrum flavum	AAU20770.1	ATGGCTTTGCAAGAAGGTGTTAATTATTTGTCTGGTTTGGGTTTAACCAGATTGATCTGTTTACCAATGGCATTGAGAGCTGCAATCGAATTGAACGTTTTCGAAATAATCTTCCAAGCCGGTCCAGAAGCTCAATTGTCTCCTGCAGAAATCGTTGCCAAAATTCCAACAAAGAATCCTAACGCCGCTATAGCATTGGATAGAATCTTGAGAATGTTAGGTGCCTCTTCAATCTTGTCAGTCACTACAATGAAGGATGGTAGAGTATACGGTTTGACTGAAGAATCTAGATGCTTAGTTGCCGACAAGAATGGTGTCTCAGTTGTCCCAATGTTGTTGTTTACTTCCGATAAGGCAGTAGTTGAAAGTTTCTACAACATCAAGGACGTCGTATTAGAA…
CjCAS	Coptis japonica	BAB68769.1	ATGGAAATGAATCCATTGTTAGTCTGCGCTACAGTTGCTATAGTCTTCGCTACAACTACCATCATTAGAATATTGTTCAGTTCTTCCTCTTTGCCACAAATGAAATGGCCATCTGGTCCTAGAAAGTTGCCTATTATCGGTAACTTACATCAATTAGGTGACGATGTTTTACATGTCGCATTGGCCAAGTTAGCTAAAGTCCATGGTAGTGTAATGACTATCTGGATTGGTTCCTGGAGACCTGTTATCGTCATATCTGATATTGAAAAAGCATGGGAAGTTTTAGTCAACAAGTCAGCTGACTATGGTGCTAGAGATATGCCAGAAATCACCAAAATTGCATCTGCTAGTTGGCATACCATATCTACTTCTGACGCAGGTTCTTTTTGGCAAAACGTT…
PsTNMT	Papaver somniferum	ACO90237.1	ATGGGTTCTATCGACGAAGTCAAAAAGGAATCTGCCGGTGAAACATTAGGTAGATTGTTAAAAGGTGAAATTAAGGATGAAGAATTGAAGAAATTAATCAAGTTCCAATTTGAAAAGAGATTACAATGGGGTTACAAATCTTCACACCAAGAACAATTATCTTTCAATTTGGATTTCATCAAATCATTGAAGAAAATGGAAATGTCTGGTGAAATTGAAACCATGAATAAGGAAACATACGAATTACCATCAGAATTTTTGGAAGCCGTATTTGGTAAAACTGTCAAGCAATCCATGTGTTATTTTACCCATGAATCTGCTACTATTGACGAAGCAGAAGAAGCAGCTCACGAATTGTACTGCGAAAGAGCCCAAATTAAGGACGGTCAAACAGTTTTG…
PsMSH	Papaver somniferum	AGC92398.1	ATGAGAACCGAATCAATCAAGACCAATAGACCAATGGACTTATTGTTGCAATACTTGCAACCAATAAGTGTTGCATTGGTCGTTATTGCTTTAGTCTGGAACTACGGTAGAAGAAACCCAACCAAAAAGTTGGCTCCAGAAGCATCCGGTGGTAGACCAATAATGGGTCACTTGCATTTGTTTAATGACGGTGAATTGACCCATAGAAAGTTGGGTGCTATGGCCGACACTTACGGTCCAGTTTTTAACATAAGATTCGGTTCTCATAAGACTTTGGTAGTTTCAGATTGGGAAATCGTTAAGGAATGCTTCACCACAAACGACAAATTGTTCTCAAACAGACCAGGTACCTTAGGTATCAAATTAATGTTTTACGACGCAGATTCAGTCGGTTATGCT…
EcP6H	Eschscholzia californica	BAK20464	ATGGACAGTTTGATGTTGGCCTACTTATTCCCAATTTCAGTTGCTTCTATCATTGCTTTCGTCTTCTTATACAACTTGTTTTCTTCAAGAACCTTAAAGAACAAGAAAATTAGAACAGCACCAATGGCTACAGGTGCTTGGCCTGTTTTGGGTCATTTGCACTTGTTTGGTTCTGGTGAATTGCCACATAAAATGTTAGCCGCTATGGCAGACAAGTATGGTTCTGCTTTCAGAATGAAGTTCGGTAAACACACTACATTAGTAGTCTCAGACACAAGAATTGTTAAAGAATGCTTCACCACTAATGATACCTTGTTCTCCAATAGACCTTCCACAAAAGCCTTTCAATTGATGACATACGATAACGAATCTGTTGCTTTCACACCATACGGTTCTTAC…
McP6H	Macleaya cordata	OVA18597	ATGGCTGCCTTGTTAGCTTTGGTTTTCTTGTACAACTTCATCATTATATGGTCTTCTTCCCCAAGAACAACCATCAACGGTAAAAAGCAAATAAGAAAGGCTCCTATGGCCGCAGGTGCTTGGCCTATTTTAGGTCATTTGCACTTGTTCGGTAGTGGTGAATTGCCACACAAAATGTTGGCAGCTATGGCAGAAAAATATGGTTCCGCCTTTATGATGAAATTCGGTAAACACACTACATTGGTTGTCTCCGACACTAGAATTGTTAAAGAATGTTTTACTACAAACGACACTTTATTCGCTAACAGACCTAGTACCACAGCTTTTGACTTGATGACTTACGCTAACGATAGTGTAGCATTCACCCCTTATGGTCCTTACTGGAGAGAATTGAGAAAG…
EcCFS	Eschscholzia californica	BAG75113	ATGGAAGAATCATTGTGGGTTGTCACTGCTACCGTAGTTGTCGTTTTTGCTATTGCTAAGTTATTGAAGAAATCAAGTTCAATAAGTACAATGGAATGGCCAAAAGGTCCTAAGAAATTGCCAATTATCGGTAACTTACATCAATTGGGTGGTGAAGCATTCCATGTAGTTTTGGCTAACTTGGCAAAAATCCACGGTACTGTCATGACAATTTGGGTCGGTGCATGGAGACCTATGATTGTCATCTCCGATATCGATAAGGCATGGGAAGTATTGGTTAACAAGTCATCTGACTACGCTGGTAGAGACTTCCCTGAAATTACCAAGATTATCTCCGCTAACTGGAAGAATATTAGTTGCTCAGACTCTGGTCCATTTTGGCAAAACTTAAGAAAGGGT…
EcSPS	Eschscholzia californica	BAD98250	ATGGAAGAAATGAAGATCTTGATGATGAATAACCCTTGGATCTTGACTGCTACCGCTACTACCTTATTAATTTCTATCTTCTTATTTTTCACAAGAAAGTCCTCCAAAATGGTCTGGCCAGCTGGTCCAAAAACCTTGCCTATCATTGGTAACATGCATTTGTTAGGTGGTACTGCTTTGCAAGTAGTCTTACACAACTTGGCCAAAGTCCATGGTTCTGTCATGACTATCTGGATCGGTAGTTGGAGACCAGTTATCGTCGTATCAGACATTGAAAGAGCTTGGGAAGTCTTGGTAAACAAGTCATCCGACTATAGTGCTAGAGATATGCCTGATATCACAAAAATCATTTCTGCTGATTGGAAAACTATTTCCACTTCCGATTCTGGTCCACATTGG…
AmSTOX	Argemone mexicana	ADY15027.1	ATGATACCTAACTCTTCATCCAGTTCTATCTTGTCCTTGTTGGTTTTGTTGTTGTTTAGTACCTCATCCAGTTGGGCTACTAACTCTATACACGAAGATTTCTTAAACTGTTTGTCAATCTATAAGTCTTCATTCCCAATCCCTATCTATACCTCTAAGAATTCCAGTTTCAACACTTTGTTTAGATCTTCAGCAAGAAATTTGAGATTCTTGTCCCCAAACAGTACACAAAAGCCTGAATTCATTATCACACCAACCTTGGAATCTCATGTTCAAACTACAGTTGTCTGCTCTAAGAAACACGGTTTAGATTTGAAGGTTAGATCCGGTGGTCATGACGTAGAAGGTTTAAGTTATGTTTCTGATTCACCATACGTAATGATCGATTTGGTTGACTTC…
BwSTOX	Berberis wilsoniae	ADY15026.1	ATGTCTAAAATGGCCTCTTCAATATTCGCTACATTCTCTTTGTTGTCCAGTTTGTTACCAACCTCATTGGCTTCTTCAGATGCAAACTACGAAGACTTTTTACAATGTTTGGATTTGTACTCCCAAAACAGTATACCTGTTTACACTAGAAACACATCCAGTTACACATCTATATTGGAATCAACTATTAAAAATTTGGTTTTCTTGTCTCCAACTACACCAAAGCCTAACTTCATTGTTACCCCTATGCAAGAATCTCATGTACAAACTTCAGTTATATGTTGCAGAATGCACGGTTTGCAAATGAGAATCAGATCTGGTGGTCATGATTTCGAAGGTTTGTCTTACGTTTCAAATGTCCCATTCGTTGTCTTGGATTTGATCCATTTGAAGACTATC…
CjTHBO	Coptis japonica	BAJ40864.1	ATGATGGGTATTTCTTCATTGGTTGTCTTTCCATTCTTAGTCTTTATTGCTATCGCAAACTCTTTGGTACCTTTAGCATCCAGTTCTTCAGAATACGAAGGTTTCTTGCAATGTTTGGATTTGAGATCAAACTCCAGTATCCCAATCTATAACCCTTCTTCAACTTCCTACACAAGTATCTTGCACGCTTCCATCTATAATTTGAGATTCATTAGTCCAACTACACCAAAACCTAACTTCATTATAACCCCTATGAGAGAATCCCATGTTCAAGCAACTGTAGTTTGCAGTAGAGAACACGGTTTGTTAATTAGAACAAGATCTGGTGGTCATGATTTTGAAGGTTCCAGTTTCGTAGCCACCGTTCCATTCGTCTTGTTGGATTTGATCCATTTGAGA…
PsFDAOX5	Papaver somniferum	AGL44334.1	ATGATGATGAGTAGTTCTAACATTTTGCCTTTGGTCACCTTTTTGGTCTTGGTATTTTTCTCTTCTGGTTCTTGGGCTGCTAACAACTCTTTGAACGGTGACTTTTTGCAATGTATTAAGAAAAATGAATATTCTTCAATCCCAATCCCTATTTTTACCCCTGACAATTCCAGTTTCACTACAATCTTTAGATCTTCAGCAAGAAATTTGAGATTCTTAACTCCAAACTCTACACAAACTCCACAATTCATTATAACTCCAACACATGAATCTCACGTTCAATCAGCCGTTGTCTGCTCTCAAAAACATGGTTTCGATTTGAAGGTTAGATCAGGTGGTCACGACGTCGAAGGTTTATCCTATGTTAGTGATACACCATACGTCTTGGTAGACTTAATT…
McDBOX1	Macleaya cordata	OVA00267.1	ATGGGTTTCTCAAAATCCGCCATCTTGAGTATTTTCTCATTTTTGGTTTTTAGTGCTTCTTTGGCAATATCTTCATCCGCTAGAGATGACTTCGTTCAATGTTTATCCTTGCAAAAGCCAAGTGTACCAGTTCCTATCTATACCCCTAATACTGCAAACTACACTACAGTCTTTAGAAGTTCTGTAAGAAATTTGAGATACATCTCAAACACATCCTTAACCCCAGAAGTTATTATAACACCTACCCATGAATCTCACGTTCAAGCTGCAGTCATTTGTTGCAAAAAGCATGGTTTAGATTTGAAAGTCAGATCAGGTGGTCACGACGTAGAAGGTTTAAGTTATGCATCTGATAAGCCATTTGTCATAGTAGATTTGGTTGACTACAGAAATGTTACA…
McDBOX2	Macleaya cordata	OVA00268.1	ATGGGTTACTTCTCTAGATCTTCAGCAATCTTGTCTATTTTCTCATTTTTGGTTTTCAGTGCTTCTTTAGGTATTTCCAGTTCTGCAAGAGATGACTTTGTCCAATGTTTATCCTTGCAACAACCAAGTATCCCAGTACCTATCTATACTCCTAACACTACAAATTACACCACTTTGTTTAGATCATCCGCTAGAAACTTAAGATACTTGTCAAACACATCCTTAACCCCAGAAGTTATTATAACTCCTACACATGAATCTCACGTCCAAGCTGCAGTAATTTGTTGCAAAAAGCATGGTTTGGATTTGAAAGTCAGATCAGGTGGTCACGACGTAGAAGGTTTAAGTTATGCATCTGATAAGCCATTCGTAATAGTTGATTTGGTTGACTACAGAAAC…
CjCoOMT	Coptis japonica	BAC22084.1	ATGGATACTCCAAACACATTCCAAAACGATGACGAAATTAAAGCTCAAGCACAAGTTTGGAAGCATATGTTTGGTTTCGCTGAAACTATAATGTTGAGATCTACAGTTTCATTGGGTATCCCAGATATCATCCATAACAACGGTCCTGTCACCTTGTCCCAATTGGTAACTCACTTGCCATTGAAGTCTACTTCAATCGATAGATTCCATCACTTCATGAGATATTTGGTTCACATGCAATTGTTTACTATCTCTACTGACCAAATCACCAAGGAGGATAAGTACGAATTGACTCCTGCTTCTAAATTGTTAGTTCATGGTCACCAAAAGTCATTGGCACCATATGTCATGTTACAAACACATCCTGAAGAATTCTCCGTATGGAGTCACGTTATTAAT…
ThCoOMT	Thalictrum thalictroides	KAF5182903.1	ATGTCCGCCATAACTCCAAACACAGTTTTGAAGCCTTTCGAAAAGGAAGAAATTAAAGCTCAAGCACAAGTTTGGAAACATATGTTTGGTTTCGCAGAAACTATCATGTTGAGAACAATCGTATCTTTGGGTATACCAGATATCGTTCATAGTCACGGTCCTATTACCTTGTCTCAATTAGCTACTCAATTGCCAATCAAGTCCTTGAGTATCGATAAGTTGAACCATTTCATGAGATACGTTGTCCACATGAAGTTGTTGAAGATCTCAACAGATGAAATCACCAAGGAATCCAAGTACGAATTAACTCCTGCCAGTGAATTGTTGGTTAAGTCTCATAATAAGTCATTGGCTCCATATGTCATGTTGCAAACACATCCTGAAGAATTCTCAGTTTGG…
StNCS2	Stephania tetrandra S. Moore		ATGGCATCTTTGTCAATTACTACATCTTCAGTTCAAGATTTGGCCTCCAAAAATCCAGAATCCATACCTAGTAGATACATCAGACCAGAAATCGATAGAGAAATTGTTGTCACCTCTACTGATAATGAAGTACCTGTTATAGACTTGTCAAAGTTAATCGTTGATGGTCATGACGGTGGTTTCCCAAACGAAGAAATGATGAAAAAGTTGCACTTAGCTTGTCAACAATGGGGTTTCTTTCAATTGGTTAATCATGGTGTCGATGAAGAAGCAATGAAAAAGATTGTTGAAGACGTCAGAGAATTTTTCGAATTGCCATTGGAACAAAAGAAAGCTTGCTCCGCAGAAATGGAAGGTTACGGTCAAGCATTCGTTTTCAGTGAAGAACAAAAGTTGGAT…	these sequences were obtained from our aollaborator
StNCS4	Stephania tetrandra S. Moore		ATGATTAAAAAGGAATTGAAGCATCACTTAGAAGTCGCTGCACCAGCAAACGAAATATGGGCCGTTTATTCTTCACCTGATTTGGCTAAGAATTTGTTGGAACAATTGTTACCAGGTGTATTCGAAAAAGTTAAGATCTTAGAAGGTGACGGTGGTGTCGGTACAGTATTGTTGATTAAATTCCCACCTGGTACCGTTCCTAGATCATACGAAGAAAAGTTCGTCACTATCGATAACGAAAAGAGATTGAAGGAAGTTGTCATGGTTAAAGGTGGTTATTTGGATATGGGTTGTACTTTCTACATGGACACAATACATGTAATACCAAAAGGTCCTGACTCTTGCGTTATTGCCTCAAAGGTCACCTATGAAGTACCAAATGAAGAAGTTGAAAAGAAA…
CyNCS12	Corydalis yanhusuo		ATGGATAGAATACATGTTTTACCAAAGGGTCCAAACACTTGTGTTATTAAATCAACATTGATCTATGAAGTTCCAGATGAATTTGCTGATTCTGTTGGTTCATTAATTTCTGTTGAACCATTGGCTTCAATGGCAGAAGTTATTTCTGATTACGTTTTGAAGCAAAAGAAAGAAGCTAAGAAAATTTTGAGAAAGGAATTGACTCATGAATTGGAAGTTCCAACATCAGCTGATTCTATTTGGGCAGTTTATGGTTCTCCAGATATTCCAAGATTGTTGAGAGATGTTTTGTTGCCAGGTGTTTTCGAAAAATTGGATATTGTTGAGGGTAATGGTGGTGTTGGTACTGTTTTGGATATTTCATTTCCACCAGGTACAGTTCCAAGATCTTACAAGGAA…
Cy6OMT	Corydalis yanhusuo		ATGGAAGTTATTAAGAAATCTGATCAAACTGATCAAGCTAAATTGTGGAAGTTTATATATGGTTTCGCAGATTCATTGGTTTTGAAGTGTGCTGTTGAATTAGAAATCGCAGATACTATCCATAAACATGGTGAACCAATGACATTGTCTGAATTAGCTTCACAATTGCCAAAGCAACCAATCGATGCAGATAGATTGTATAGAATTATGAGATACTTGGTTCAAATTAAATTATTTTCTAAGGAAACTACATCTGAATCAGGTGAAATTAAATACGGTTTGTTACCACCAGCTAAATACGTTGTTAGAGGTTGGCAAAATTCTATGGTTGCTGCATTGTTGTTGATTAATGATAAGAACTTCATTGCATCATGGCATTACTTGAAAGATGGTTTAGGT…
CyCNMT	Corydalis yanhusuo		ATGGTTGTTGAAGAAGGTGGTTCTGGTGCTACTACAACTGCAATTTCAACTAAGAAACCAGAAATCGCTGAATTGTTGAGAAAATTAGAATTGGGTTTGATCCCAGATGAAGAAATCAGAAGATTGATCAGAATCGAATTGGGTAGAAGATTGAAGTGGGGTTACAAGCCAACATACGAACAACAATTAGCTGAAGTTCAAAAATTGGCACATTCTTTGAGAGATATGAACATCGCTAAGGAAATCGATACTTTGGATGAACAAATGTACGAAGTTCCAATTTCATTTTTGCAAATCATGTTCGGTTCTACAATTAAAGGTTCATGTTGTTACTTCAAAGAAGATTCAATGACTTTGGATGAAGCTGAAATTGCAATGTTGGATTTGTACTGTGAAAGA…
CyNMCH	Corydalis yanhusuo		ATGGAAATCTTGTCTATCGCAATCTTATCATTGGTTATTTCTACTTTGATCTATTACATTTTCTTTTCTGATTCTAAAGCATTGAAAGGTTTGCCACCAGGTCCAAAACCATGGCCAATCGTTGGTAATTTGTTGCAATTGGGTGAAAAGCCACATTCTCAATTTGCTGAAATGGCACAAACTTATGGTGACTTGTTTACTTTGAAGATGGGTACTCAAACAGTTGTTGTTGCTTCAACTCCATCTTCAGCAATCGAAATCTTGAAGACACATGATAGATTGTTGTCTGCTAGATACGTTTTCCAATCTTTTAGAGTTCCAAACCATGTTGAAAATTCAATGGTTTGGTCTGATTGTAACGAAGTTTGGAAGATGTTGAGAAAGGTTTGTAGAACTGAA…
CyBBE	Corydalis yanhusuo		ATGGAACCTAACCATCACTTGTTGAAGATCTCATTCCCATTGTCCTTCTTGTTATTGTTATCAACCTTGTTAACCAGAACTTTGGGTGACGCTCATCACTTGTTGAGTTGTTTGAACTCTCATGGTGTTAACAACTATACTACACCTTCAGATGACAGTGGTTCTGATTACAACAGATTTTTGTACTTATCCATGCAAAACCCATTGTTTAAAAGACCTACTTTCAGAAAGCCAAGTGCTATCTTGATCCCACAATCTAAGCAACAATTGTCTTCATCCATAATGTGCTCAAGAAAGAGTTCTTTGACAATCAGATTGAGATCAGGTGGTCACTCCTATGAAGGTTTATCCTACACTGCAGATACACCTTTCGTTATCATCGACTTAATGAATTTGAAC…
StBBE6	Stephania tetrandra S. Moore		ATGGAACCTAACCATCACTTGTTGAAGATCTCATTCCCATTGTCCTTCTTGTTATTGTTATCAACCTTGTTAACCAGAACTTTGGGTGACGCTCATCACTTGTTGAGTTGTTTGAACTCTCATGGTGTTAACAACTATACTACACCTTCAGATGACAGTGGTTCTGATTACAACAGATTTTTGTACTTATCCATGCAAAACCCATTGTTTAAAAGACCTACTTTCAGAAAGCCAAGTGCTATCTTGATCCCACAATCTAAGCAACAATTGTCTTCATCCATAATGTGCTCAAGAAAGAGTTCTTTGACAATCAGATTGAGATCAGGTGGTCACTCCTATGAAGGTTTATCCTACACTGCAGATACACCTTTCGTTATCATCGACTTAATGAATTTGAAC…
CyCFS	Corydalis yanhusuo		ATGGAAGGTTCTTTTTGGATTGTCACTGCAACAATCGTTGTCGTATTCGTCATTGCTACCATGTTCAGAAAATCAAGTTCTATTTCTTCAAAGACTGAATGGCCAGCTGGTCCTAAAAAGTTGCCAGTTATTGGTAATTTGCACCAATTGGGTGGTGACGTTTTACACGTTGTCTTTGCAAACTTGGCTAAGGTATACGGTTCTGTAATGACAGTCTGGGTCGGTTCATGGAAGCCTATGATTGTAATTTCCGACATTGATAGAGCATGGGAAGTATTGGTCTCTAAGTCAAACGATTACTCTGGTAGAGATTTGCCTGAAATCACCAAAATTATTTCTGCCAATTGGAAGAACATTATGACTGCTGATGCAGGTCCATACTGGACATCATTAAGAAAG…
CySPS	Corydalis yanhusuo		ATGTTTGAAGCTGTTGCCGAAATTTTAACCGAAAAGCCTTGGTTGTTGCCAGCTACCTTGGTTGCTTTGATTGCCATAGCCAAAATCTTGTTAGGTAAAAGTTCTACTATGAAGTGGCCAACTGGTCCAAAAACCTTGCCAATTATCGGTAACATGCACCAATTGGGTGGTACCGATTTGCAAGTAGTCTTGGCTAACTTAGCCAAAACCTACGGTACTATAATGACCATCTGGGTCGGTTCTTGGAGACCAATGATAGTATTGTCCGACATCGAAAAAGCCTGGGAAGTATTAGTTAACAAAAGTTCTGATTATTCTGGTAGAGCCATGCCAGAAATTACAGAAATTATCTCAGCTAAAGGTAAAACCATATCCACCTCTGACTCTGGTCCACATTGG…
CyP6H	Corydalis yanhusuo		ATGGACTTCTCATTGATACAATGGTACACTGCCTCTACTGCTGCATTATTGGCTTTGGCATTTTTGTACAAGTTATGGTCTAAGCCAAGAACCTTTAAAAACGGTAAAAGTGCTTTGCAAGCACCAGTTGCTGCAGGTGCTTGGCCAGTATTGGGTCATTTGCACTTGTTTTCAGGTGGTGAATTGCCACATAAGATGTTGGCCGCTATGGCAGACAAATATGGTCCAGCTTTCACTATGAAATTTGGTACACACAGAACCTTGGTAGTTTCAGACACTAAAATCGTTAAAGAATGTTTCACTACCAATGACACTTTATTCGCTAACAGACCATCAACTACAGCCTTCCATTTGATGACATACGACAATGAAAGTGTCGCTTTCACACCTTATGGTCCT…
CyCAS	Corydalis yanhusuo		ATGTTTGTTGCAGTCGTTGAAATTTTGAAAGATAAGGCTTGGTTGTTACCAGCTACTTTGGTCGCAGTAATCGCAATAGCCAAAATTTTCTTAGGTAGATCATCCACTATGAAGTGGCCAACAGGTCCTAAGACCTTACCAATTATAGGTAATATGCACCAATTGGGTGGTACAGATTTGCAAGTCGTTTTGGCTGGTTTGGCACAAACTTACGGTAACATTATGACCATTTGGGTTGGTTCATGGAGACCTATGATTGTTGTTTCTGATTTGCAAAAGGCTTGGGAAGTTTTGGTAAACAAGTCTAGTGATTACTCAGGTAGAGCCATGCCTGACATAACTCAAATCAATACCGCCAACTGGAAAACCATTTCCTCTTCAGACTCCGGTCCACACTGG…
CySOMT	Corydalis yanhusuo		ATGGATGCTCCAGTTAACTATTTGTCTGGTTTCGAATTGTTGTCAAGATTGACATGTTTCCCAATGGCATTGAGAGCTGCAATAGATTTGAACGTTTTCCCTATCATCTCCGGTTTCGGTTTGGACGCAAAATTATCTGCCTCACAATTGGTCGCTCAAATGCCAACTACAAATCCTAACGCCGCTACCGCATTGGAAAGAATCTTGAGAATCTTGGCAGCCAACTCTTTGTTATCCCCTAGTAATGAATTGAACGGTGAAATTTCCTATGGTTTGACCGAAGATAGTAGATACTTAGTTCCAGTCCAAAAAGACGGTGTATCTTTGGTTCCTATGGTCTTGTTGACTATTAATAAGTACGTTATGGAATCATTTTTCCAATTGAAGGATGCTGTATTA…
