# Supplementary material for: De novo production of protoberberine and benzophenanthridine alkaloids through metabolic engineering of yeast
Source: Nat Commun. 2024 Oct 9;15:8759. doi: 10.1038/s41467-024-53045-3 (PMC11464499; doi:10.1038/s41467-024-53045-3)
Supplement: Supplementary file 7 — Supplementary Data 4 [file 41467_2024_53045_MOESM7_ESM.xlsx]

## Sheet: Plasmids
plasmid	Description	Source
Expression plasmid
P416_GPD empty	CEN6/ARSH4, AmpR, ScURA3, TDH3p (GPD promoter), CYC1t	Mumberg, D., Müller, R. & Funk, M. Yeast vectors for the controlled expression of heterologous proteins in different genetic backgrounds. Gene 156, 119-122, (1995).
P416_GPD-AmSTOX-His	CEN6/ARSH4, AmpR, ScURA3, TDH3p-AmSTOX-His-CYC1t	This study
P416_GPD-BwSTOX-His	CEN6/ARSH4, AmpR, ScURA3, TDH3p-BwSTOX-His-CYC1t	This study
P416_GPD-CjTHBO-His	CEN6/ARSH4, AmpR, ScURA3, TDH3p-CjTHBO-His-CYC1t	This study
P416_GPD-PsFADOX5-His	CEN6/ARSH4, AmpR, ScURA3, TDH3p-PsFADOX5-His-CYC1t	This study
P416_GPD-BtBBE-His	CEN6/ARSH4, AmpR, ScURA3, TDH3p-BtBBE-His-CYC1t	This study
P416_GPD-CyBBE-His	CEN6/ARSH4, AmpR, ScURA3, TDH3p-CyBBE-His-CYC1t	This study
P416_GPD-CyBBE_ERTS-His	CEN6/ARSH4, AmpR, ScURA3, TDH3p-CyBBE_ERTS-His-CYC1t	This study
P416_GPD-GORTS_CyBBE-His	CEN6/ARSH4, AmpR, ScURA3, TDH3p-GOTS_CyBBE-His-CYC1t	This study
P416_GPD-FLX1	CEN6/ARSH4, AmpR, ScURA3, TDH3p-FLX1-CYC1t	This study
P416_GPD-FLC1	CEN6/ARSH4, AmpR, ScURA3, TDH3p-FLC1-CYC1t	This study
P416_GPD-FLC2	CEN6/ARSH4, AmpR, ScURA3, TDH3p-FLC2-CYC1t	This study
P416_GPD-FLC3	CEN6/ARSH4, AmpR, ScURA3, TDH3p-FLC3-CYC1t	This study
P416_GPD-YOR365C	CEN6/ARSH4, AmpR, ScURA3, TDH3p-YOR365C-CYC1t	This study
P416_GPD-MCH5	CEN6/ARSH4, AmpR, ScURA3, TDH3p-MCH5-CYC1t	This study
P416_GPD-BsRibc	CEN6/ARSH4, AmpR, ScURA3, TDH3p-BsRibc-CYC1t	This study
P416_GPD-BsRiba	CEN6/ARSH4, AmpR, ScURA3, TDH3p-BsRiba-CYC1t	This study
P416_GPD-α-mPRDX4_ERTS	CEN6/ARSH4, AmpR, ScURA3, TDH3p-α-mPRDX4_ERTS-CYC1t	This study
P416_GPD-α-mPRDX4(C127S)_ERTS	CEN6/ARSH4, AmpR, ScURA3, TDH3p-α-mPRDX4(C127S)_ERTS-CYC1t	This study
P416_GPD-α-mPRDX4(C248S)_ERTS	CEN6/ARSH4, AmpR, ScURA3, TDH3p-α-mPRDX4(C248S)_ERTS-CYC1t	This study
P416_GPD-sSAR1	CEN6/ARSH4, AmpR, ScURA3, TDH3p-sSAR1-CYC1t	This study
P416_GPD-McDBOX2-His	CEN6/ARSH4, AmpR, ScURA3, TDH3p-McDBOX2-His-CYC1t	This study
P416_GPD-McDBOX2_Δ29-his	CEN6/ARSH4, AmpR, ScURA3, TDH3p-McDBOX2_Δ29-His-CYC1t	This study
P416_GPD-CYP82P2	CEN6/ARSH4, AmpR, ScURA3, TDH3p-CYP82P2-CYC1t	This study
P416_GPD-CYP82P3	CEN6/ARSH4, AmpR, ScURA3, TDH3p-CYP82P3-CYC1t	This study
P416_GPD-CYP82P4	CEN6/ARSH4, AmpR, ScURA3, TDH3p-CYP82P4-CYC1t	This study
P416_GPD-CYP82P2 + Ec2OMT	CEN6/ARSH4, AmpR, ScURA3, TDH3p-CYP82P2-IDP1t + CCW12p-Ec2OMT-CYC1t	This study
P416_GPD-CYP82P2 + Ec11OMT	CEN6/ARSH4, AmpR, ScURA3, TDH3p-CYP82P2-IDP1t + CCW12p-Ec11OMT-CYC1t	This study
P416_GPD-CyBBE-GFP_ERTS + ELO3-mRuBy2	CEN6/ARSH4, AmpR, ScURA3, TDH3p-CyBBE-GFP_ERTS-IDP1t + CCW12p-ELO3-mRuBy2-CYC1t	This study
P416_GPD-CyBBE-GFP + VPH1-mRuBy2	CEN6/ARSH4, AmpR, ScURA3, TDH3p-CyBBE-GFP-IDP1t + CCW12p-VPH1-mRuBy2-CYC1t	This study
P416_GPD-GOTS_CyBBE-GFP + CHS5-mRuBy2	CEN6/ARSH4, AmpR, ScURA3, TDH3p-GOTS_CyBBE-GFP-IDP1t + CCW12p-CHS5-mRuBy2-CYC1t	This study
P416_GPD-CyBBE_∆29-GFP + VPH1-mRuBy2	CEN6/ARSH4, AmpR, ScURA3, TDH3p-CyBBE_∆29-GFP-IDP1t + CCW12p-VPH1-mRuBy2-CYC1t	This study
P416_GPD-CyBBE_∆46-GFP + VPH1-mRuBy2	CEN6/ARSH4, AmpR, ScURA3, TDH3p-CyBBE_∆46-GFP-IDP1t + CCW12p-VPH1-mRuBy2-CYC1t	This study
P416_GPD-CyBBE_29∆46-GFP + VPH1-mRuBy2	CEN6/ARSH4, AmpR, ScURA3, TDH3p-CyBBE_29∆46-GFP-IDP1t + CCW12p-VPH1-mRuBy2-CYC1t	This study
P416_GPD-McDBOX2-GFP + VPH1-mRuBy2	CEN6/ARSH4, AmpR, ScURA3, TDH3p-CyBBE-GFP-IDP1t + CCW12p-VPH1-mRuBy2-CYC1t	This study
P416_GPD-McDBOX2_Δ29-GFP + VPH1-mRuBy2	CEN6/ARSH4, AmpR, ScURA3, TDH3p-CyBBE-GFP-IDP1t + CCW12p-VPH1-mRuBy2-CYC1t	This study
gRNA plasmid
pMEL10	2μm, AmpR, KlURA3, SNR52p-CAN1.Y-gRNA	Mans, R. et al. CRISPR/Cas9: a molecular Swiss army knife for simultaneous introduction of multiple genetic modifications in Saccharomyces cerevisiae. FEMS Yeast Res 15 (2015).
pMEL10-X-2	2μm, AmpR, KlURA3, SNR52p-X-1-gRNA	Liu QL et al. Rewiring carbon metabolism in yeast for high level production of aromatic chemicals. Nat Commun 2019, 10, 4976.
pMEL10-X-3	2μm, AmpR, KlURA3, SNR52p-X-3-gRNA	Liu QL et al. Rewiring carbon metabolism in yeast for high level production of aromatic chemicals. Nat Commun 2019, 10, 4976.
pMEL10-X-4	2μm, AmpR, KlURA3, SNR52p-X-4-gRNA	Liu QL et al. Rewiring carbon metabolism in yeast for high level production of aromatic chemicals. Nat Commun 2019, 10, 4976.
pMEL10-XI-1	2μm, AmpR, KlURA3, SNR52p-XI-1-gRNA	Liu QL et al. Rewiring carbon metabolism in yeast for high level production of aromatic chemicals. Nat Commun 2019, 10, 4976.
pMEL10-XI-2	2μm, AmpR, KlURA3, SNR52p-XI-2-gRNA	Liu QL et al. Rewiring carbon metabolism in yeast for high level production of aromatic chemicals. Nat Commun 2019, 10, 4976.
pMEL10-XI-3	2μm, AmpR, KlURA3, SNR52p-XI-3-gRNA	Liu QL et al. Rewiring carbon metabolism in yeast for high level production of aromatic chemicals. Nat Commun 2019, 10, 4976.
pMEL10-XI-5	2μm, AmpR, KlURA3, SNR52p-XI-5-gRNA	Liu QL et al. Rewiring carbon metabolism in yeast for high level production of aromatic chemicals. Nat Commun 2019, 10, 4976.
pMEL10-XII-1	2μm, AmpR, KlURA3, SNR52p-XII-1-gRNA	Liu QL et al. Rewiring carbon metabolism in yeast for high level production of aromatic chemicals. Nat Commun 2019, 10, 4976.
pMEL10-XII-2	2μm, AmpR, KlURA3, SNR52p-XII-2-gRNA	Liu QL et al. Rewiring carbon metabolism in yeast for high level production of aromatic chemicals. Nat Commun 2019, 10, 4976.
pMEL10-XII-4	2μm, AmpR, KlURA3, SNR52p-XII-4-gRNA	Liu QL et al. Rewiring carbon metabolism in yeast for high level production of aromatic chemicals. Nat Commun 2019, 10, 4976.
pMEL10-XII-5	2μm, AmpR, KlURA3, SNR52p-XII-5-gRNA	Liu QL et al. Rewiring carbon metabolism in yeast for high level production of aromatic chemicals. Nat Commun 2019, 10, 4976.
pMEL10-BsaI	2μm, AmpR, KlURA3, SNR52p-BsaI-gRNA	This study
pMEL10-LP3.T7	2μm, AmpR, KlURA3, SNR52p-LP3.T7-gRNA	This study
pMEL10-LP2.T10	2μm, AmpR, KlURA3, SNR52p-LP2.T10-gRNA	This study
pMEL10-LP1.T8	2μm, AmpR, KlURA3, SNR52p-LP1.T8-gRNA	This study
pMEL10-LP4.T9	2μm, AmpR, KlURA3, SNR52p-LP4.T9-gRNA	This study
pMEL10-TRP3	2μm, AmpR, KlURA3, SNR52p-TRP3-gRNA	This study
pMEL10-PHA2	2μm, AmpR, KlURA3, SNR52p-PHA2-gRNA	This study
pMEL10-TYR1	2μm, AmpR, KlURA3, SNR52p-TYR1-gRNA	This study
pMEL10-ARO10	2μm, AmpR, KlURA3, SNR52p-ARO10-gRNA	This study
pMEL10-PsCPR	2μm, AmpR, KlURA3, SNR52p-PsCPR-gRNA	This study
pMEL10-106a	2μm, AmpR, KlURA3, SNR52p-106a-gRNA	This study
pMEL10-416d	2μm, AmpR, KlURA3, SNR52p-416d-gRNA	This study
pMEL10-FgF7	2μm, AmpR, KlURA3, SNR52p-FgF7-gRNA	This study
pMEL10-FgF20	2μm, AmpR, KlURA3, SNR52p-FgF20-gRNA	This study
pMEL10-Ps4'OMT	2μm, AmpR, KlURA3, SNR52p-Ps4'OMT-gRNA	This study
pMEL10-PAH1	2μm, AmpR, KlURA3, SNR52p-PAH1-gRNA	This study
pMEL10-OPI1	2μm, AmpR, KlURA3, SNR52p-OPI1-gRNA	This study
pMEL10-GCN2	2μm, AmpR, KlURA3, SNR52p-GCN2-gRNA	This study
pMEL10-DER1	2μm, AmpR, KlURA3, SNR52p-DER1-gRNA	This study
pMEL10-HRD1	2μm, AmpR, KlURA3, SNR52p-HRD1-gRNA	This study
pMEL10-PEP4	2μm, AmpR, KlURA3, SNR52p-PEP4-gRNA	This study
pMEL10-GAL1p	2μm, AmpR, KlURA3, SNR52p-GAL1p-gRNA	This study
pMEL10-416d + FgF20	2μm, AmpR, KlURA3, SNR52p-416d-gRNA-SNR52p-FgF20-gRNA	This study
pMEL10-YDR541C + AAD3	2μm, AmpR, KlURA3, SNR52p-YDR541C-gRNA-SNR52p-AAD3-gRNA	This study
pMEL10-GRE2 + HFD1	2μm, AmpR, KlURA3, SNR52p-GRE2-gRNA-SNR52p-HFD1-gRNA	This study
pMEL10-ARI1 + ADH6 + YPR1	2μm, AmpR, KlURA3, SNR52p-ARI1-gRNA-SNR52p-ADH6-gRNA-SNR52p-YPR1-gRNA	This study
