# Supplementary material for: De novo production of protoberberine and benzophenanthridine alkaloids through metabolic engineering of yeast
Source: Nat Commun. 2024 Oct 9;15:8759. doi: 10.1038/s41467-024-53045-3 (PMC11464499; doi:10.1038/s41467-024-53045-3)
Supplement: Supplementary file 9 — Source Data [file 41467_2024_53045_MOESM9_ESM.xlsx]

## Sheet: Fig. 2b
	Norcoclaurine (mg/L)				OD600
XJ053	replicate 1	replicate 2	replicate 3		replicate 1	replicate 2	replicate 3
	22.44	22.4	25.48		10.74	10.67	10.47
XJ054	replicate 1	replicate 2	replicate 3	replicate 4	replicate 1	replicate 2	replicate 3	replicate 4
	52.36	46.18	44.16	46.4	11.07	10.61	10.54	10.74
XJ055	replicate 1	replicate 2	replicate 3	replicate 4	replicate 1	replicate 2	replicate 3	replicate 4
	21.86	21.14	20.68	21.74	10.54	10.74	10.87	10.67
XJ056	replicate 1	replicate 2	replicate 3	replicate 4	replicate 1	replicate 2	replicate 3	replicate 4
	22.66	23.22	23.98	24	9	9.14	9.07	9.47
XJ057	replicate 1	replicate 2	replicate 3		replicate 1	replicate 2	replicate 3
	48.52	53.1	49.08		10.81	10.61	10.54
XJ058	replicate 1	replicate 2	replicate 3		replicate 1	replicate 2	replicate 3
	111.84	101.32	116.3		10.01	10.47	9.4
XJ059	replicate 1	replicate 2	replicate 3	replicate 4	replicate 1	replicate 2	replicate 3	replicate 4
	137.14	136.08	128.18	128.6	7.74	7.54	7.54	7.6

## Sheet: Fig. 2c
	Norcoclaurine (mg/L)				OD600
XJ058	replicate 1	replicate 2	replicate 3		replicate 1	replicate 2	replicate 3
	111.84	101.32	116.3		10.01	10.47	9.4
XJ062	replicate 1	replicate 2	replicate 3	replicate 4	replicate 1	replicate 2	replicate 3	replicate 4
	209.12	182.92	181.24	199.4	7.94	8	7.94	7.94
XJ063	replicate 1	replicate 2	replicate 3	replicate 4	replicate 1	replicate 2	replicate 3	replicate 4
	218.52	217.96	217.04	205.8	7.47	7.2	7.07	7.4

## Sheet: Fig. 2d
	Norcoclaurine (mg/L)				OD600
	replicate 1	replicate 2	replicate 3	replicate 4	replicate 1	replicate 2	replicate 3	replicate 4
XJ063	218.52	217.96	217.04	205.8	7.47	7.2	7.07	7.4
XJ0633	263.1	266.9	260.4	251.6	5.28	5.28	5.13	5.28

## Sheet: Fig. 2e
	Norcoclaurine (mg/L)				OD600
XJ0633	replicate 1	replicate 2	replicate 3	replicate 4	replicate 1	replicate 2	replicate 3	replicate 4
	263.1	266.9	260.4	251.6	5.28	5.28	5.13	5.28
XJ0636	replicate 1	replicate 2	replicate 3		replicate 1	replicate 2	replicate 3
	349	311	287.8		5.58	6.03	5.76

## Sheet: Fig. 3b
	Reticuline (mg/L)			OD600
	replicate 1	replicate 2	replicate 3	replicate 1	replicate 2	replicate 3
XJ0662	229.1	220	217.7	7.32	7.28	6.88
XJ0675	253.7	313.6	253.6	6.44	6.72	6.16
XJ0676	257	245.2	264.8	5.52	5.88	5.92

## Sheet: Fig. 3c
	Reticuline (mg/L)			OD600
	replicate 1	replicate 2	replicate 3	replicate 1	replicate 2	replicate 3
XJ0675	241.4	232.4	214.5	7.48	7.68	7.52
XJ0685	256.3	215.2	242.4	7.6	7.68	7.72
XJ0686	310.2	251.8	296.7	7.64	7.8	7.96
XJ0689	297.9	280.4	303.9	7.24	6	7.4
XJ0690	417.7	374.4	372.4	7.28	7.4	7.68
XJ0691	458.1	435.8	381.8	7.4	7.72	7.8

## Sheet: Fig. 4b
	Scoulerine (mg/L)
	replicate 1	replicate 2	replicate 3	replicate 4
XJ0695	74.22	79.36	73.05	79.55
XJ0694	33.82	31.91	32.48	34.54
XJ0696	25.41	26.8	23.78	23.98

## Sheet: Fig. 4c
	Scoulerine (mg/L)			OD600
	replicate 1	replicate 2	replicate 3	replicate 1	replicate 2	replicate 3
Control (XJ0695)	69.59	72.46	69.8	6.76	7.28	7.24
XJ0796	94.68	95.81	93.02	6.72	7.04	7.04
XJ0796 (OPI1:: mPRDX4)	119.6	107.5	112.1	5.92	6.68	6.48

## Sheet: Fig. 5b
		S-Tetrahydropalmatine (mg/L)
	XJ0839	replicate 1	replicate 2	replicate 3
		66.6	82.03	57.17
		S-Canadine (mg/L)
	XJ0834	replicate 1	replicate 2	replicate 3
		23.03	22.76	23.89

## Sheet: Fig. 5c
XJ0839		Palmatine (mg/L)
		replicate 1	replicate 2	replicate 3
	0 h	1.106	1.423	1.327
	36 h	48.66	67.14	50.16
XJ0834		Berberine (mg/L)
		replicate 1	replicate 2	replicate 3
	0 h	0.5812	0.6583	0.9105
	36 h	12.34	15.32	22.89

[truncated: 79 more sheets: Fig. 6b, Fig. 6c, Fig. 6e, Fig. 6f, Supplementary Fig. 2a, Supplementary Fig. 2b, Supplementary Fig. 3, Supplementary Fig. 4c, Supplementary Fig. 5, Supplementary Fig. 6a, Supplementary Fig. 6b, Supplementary Fig. 7, Supplementary Fig. 8b, Supplementary Fig. 8c, Supplementary Fig. 9, Supplementary Fig. 10, Supplementary Fig. 12, Supplementary Fig. 13b, Supplementary Fig. 13c, Supplementary Fig. 13e …]
